# Supplementary material for: Grapevine cell early activation of specific responses to DIMEB, a resveratrol elicitor
Source: BMC Genomics. 2009 Aug 6;10:363. doi: 10.1186/1471-2164-10-363 (PMC2743712; doi:10.1186/1471-2164-10-363)
Supplement: Additional file 1 — Functional annotation of the transcripts identified by SSH. Cluster ID, Cluster length, GenBank Accession Number at NCBI [74], NCBI Sequence ID of the corresponding genomic locus on Pinot Noir clone ENTAV 115 [76], reference Tentative Consensus sequence in Grape Gene Index [75], GO terms, Ontology type [23], UniProtID [73], description and E-value are reported for each sequence. [file 1471-2164-10-363-S1.xls]

## Sheet: Foglio1_Query
Cluster ID	Cluster lenght (nt)	GenBank Accession	Seq ID on PN clone ENTAV 115 Genome	TC_ID	GO term	Ontology type	UniProt ID	Description	E-value
CLU001	871	GO269730,GO269665,GO269706	gi|123684617|	TC72098	GO:0006952	P	Q9FS42	pathogenesis-related protein10	6.21e-59
CLU002	159	GO269648	gi|147819262|	TC93614	No hits found
CLU003	109	GO269595	gi|147845953|	TC97403	No hits found
CLU004	589	GO269610	gi|123644760|	TC72015	GO:0008270	F	CADH1_ARACO	Cinnamyl-alcohol dehydrogenase 1	2.26e-75
					GO:0009809	P	CADH1_ARACO	Cinnamyl-alcohol dehydrogenase 1	2.26e-75
CLU005	519	GO269639,GO269621	gi|123695962|	TC83054	GO:0030599	F	Q7XAF8_BRANA	Papillar cell-specific pectin methylesterase-like protein	1.32e-40
					GO:0004857	F	Q8RXK7_ARATH	Hypothetical protein At4g02330	3.84e-40
					GO:0005618	C	Q7XAF8_BRANA	Papillar cell-specific pectin methylesterase-like protein	1.32e-40
					GO:0042545	P	Q7XAF8_BRANA	Papillar cell-specific pectin methylesterase-like protein	1.32e-40
CLU006	337	GO269731	gi|123681249|	TC85955	No hits found
CLU007	404	GO269607	gi|147790973|	TC73989	GO:0005279	F	Q7XSP9	OSJNBa0084K11.20 protein	2.48e-41
					GO:0006865	P	Q7XSP9	OSJNBa0084K11.20 protein	2.48e-41
CLU008	581	GO269615	gi|147805517|	TC86914	GO:0006355	P	Q8LRL9_PETHY	Nam-like protein 6	3.67e-30
CLU009	632	GO269651,GO269614	gi|147790497|	TC89701	GO:0008415	F	Q9SPW2_VITRI	Stilbene synthase	2.16e-109
					GO:0009811	P	Q9SPW2_VITRI	Stilbene synthase	2.16e-109
CLU010	320	GO269596	gi|147818309|	NP9542583	No hits found
CLU011	447	GO269650	gi|123712838|	TC99791	GO:0005506	F	Q8W228_PYRCO	Cytochrome P450	2.83e-45
					GO:0004497	F	Q8W228_PYRCO	Cytochrome P450	2.83e-45
					GO:0006118	P	Q8W228_PYRCO	Cytochrome P450	2.83e-45
CLU012	405	GO269620	gi|123661932|	TC77266	GO:0016671	F	Q672Q8_LYCES	Adenylyl-sulfate reductase precursor	3.12e-52
					GO:0005489	F	Q672Q8_LYCES	Adenylyl-sulfate reductase precursor	3.12e-52
					GO:0019421	P	Q672Q8_LYCES	Adenylyl-sulfate reductase precursor	3.12e-52
					GO:0006118	P	Q672Q8_LYCES	Adenylyl-sulfate reductase precursor	3.12e-52
CLU013	344	GO269695	gi|147843443|	FC063262	GO:0016787	F	Q8VXF4	putative metallophosphatase	1.75e-47
					GO:0006470	P	Q8VXF4	putative metallophosphatase	1.75e-47
CLU014	265	GO269709	gi|147795648|	TC79606	GO:0004652	F	Q9LMT2_ARATH	Poly(A)polymerase	8.46e-10
					GO:0003676	F	Q9LMT2_ARATH	Poly(A)polymerase	8.46e-10
					GO:0006350	P	Q9LMT2_ARATH	Poly(A)polymerase	8.46e-10
CLU015	570	GO269692	gi|147780425|	TC97438	GO:0004634	F	Q6WB92_GOSBA	Enolase	1.03e-82
					GO:0000015	C	Q6WB92_GOSBA	Enolase	1.03e-82
					GO:0006096	P	Q6WB92_GOSBA	Enolase	1.03e-82
CLU016	463	GO269713	gi|147804851|	TC72387	GO:0051082	F	Q9ZWK3_9ROSI	DnaJ homolog	1.37e-44
					GO:0006457	P	Q9ZWK3_9ROSI	DnaJ homolog	1.37e-44
CLU017	472	GO269699	gi|123691638|	TC94085	No hits found
CLU018	194	GO269634	gi|147839214|	TC102166	No hits found
CLU019	492	GO269744	gi|147816326|	FC063735	GO:0019725	P	Q5XQC7_ARATH	BON3	2.07e-34
					GO:0010186	P	Q5XQC7_ARATH	BON3	2.07e-34
					GO:0005544	F	Q5XQC7_ARATH	BON3	2.07e-34
CLU020	413	GO269735	gi|123647728|	TC73858	No hits found
CLU021	522	GO269637,GO269666	gi|147784000|	TC91296	GO:0008061	F	Q6KF83_HEVBR	Pseudo-hevein	7.86e-49
					GO:0006952	P	PR4A_TOBAC	Pathogenesis-related protein PR-4A precursor	3.9e-48
CLU022	323	GO269738	gi|147797792|	TC89632	GO:0008415	F	Q6BAU9_VITVI	Stilbene synthase (fragment)	2.52e-22
					GO:0009811	P	Q6BAU9_VITVI	Stilbene synthase (fragment)	2.52e-22
CLU023	742	GO269640,GO269617,GO269627,GO269619,GO269642,GO269742,GO269717	gi|147767431|	TC84974	GO:0008415	F	THS1_VITVI	Stilbene synthase 1	2.14e-120
					GO:0009811	P	THS1_VITVI	Stilbene synthase 1	2.14e-120
CLU024	322	GO269587	gi|147775008|	TC71512	GO:0005506	F	TCMO_ZINEL	Trans-cinnamate 4-monooxygenase	1.25e-29
					GO:0004497	F	TCMO_ZINEL	Trans-cinnamate 4-monooxygenase	1.25e-29
					GO:0009698	P	TCMO_ZINEL	Trans-cinnamate 4-monooxygenase	1.25e-29
CLU025	272	GO269602	gi|123707133|	TC101344	No hits found
CLU026	97	GO269686	gi|147833547|	TC81103	No hits found
CLU027	386	GO269745	gi|123671063|	TC90827	No hits found
CLU028	534	GO269690	gi|147776495|	TC82575	GO:0016717	F	Q8GZC3_VERFO	Delta 12 oleic acid desaturase FAD2	2.37e-88
					GO:0016020	C	Q8GZC3_VERFO	Delta 12 oleic acid desaturase FAD2	2.37e-88
					G0:0006636	P	Q8GZC3_VERFO	Delta 12 oleic acid desaturase FAD2	2.37e-88
CLU029	362	GO269653	gi|123716258|	TC87479	No hits found
CLU030	602	GO269723	gi|123689946|	TC75985	No hits found
CLU031	312	GO269743	gi|123685906|	CB347011	GO:0004470	F	MAOX_VITVI	NADP-dependent malic enzyme	1.82e-52
					GO:0006108	P	MAOX_VITVI	NADP-dependent malic enzyme	1.82e-52
CLU032	449	GO269632	gi|147802922|	TC102943	No hits found
CLU033	268	GO269737	gi|147781551|	TC82871	No hits found
CLU034	436	GO269656	gi|147837644|	TC88521	No hits found
CLU035	501	GO269753	gi|123690803|	TC83839	No hits found
CLU036	863	GO269693,GO269586,GO269668	gi|147853325|	TC85591	GO:0007047	P	Q6QGY1_VITVI	Merlot proline-rich protein 2	2.42e-47
CLU037	370	GO269594	gi|147807322|	EC936572	No hits found
CLU038	204	GO269604,GO269673	gi|123689426|	TC99966	GO:0045735	F	Q84TL6_MAIZE	Legumin-like protein	2.45e-09
					GO:0000004	P	Q84TL6_MAIZE	Legumin-like protein	2.45e-09
CLU039	556	GO269660	gi|123687202|	TC102054	No hits found
CLU040	327	GO269707,GO269670	gi|123666362|	CF209890	GO:0008168	F	DNMT1_ARATH	DNA (cytosine-5)-methyltransferase AthI	3.51e-24
					GO:0005634	C	DNMT1_ARATH	DNA (cytosine-5)-methyltransferase AthI	3.51e-24
					GO:0000792	C	DNMT1_ARATH	DNA (cytosine-5)-methyltransferase AthI	3.51e-24
					GO:0006306	P	DNMT1_ARATH	DNA (cytosine-5)-methyltransferase AthI	3.51e-24
CLU041	302	GO269633	gi|147838693|	TC81517	GO:0006952	P	Q9LCZ9_ARATH	Photoassimilate-responsive protein PAR-1b-like protein	1.37e-28
CLU042	278	GO269701	gi|123651461|	TC93598	GO:0009733	P	GH32_ARATH	Indole-3-acetic acid-amido synthetase GH3.2	6.82e-07
CLU043	406	GO269680	gi|147805762|	TC71584	No hits found
CLU044	96	GO269721	gi|123673449|	EE107182	No hits found
CLU045	527	GO269664,GO269736	gi|147858054|	TC75444	GO:0000004	P	Q56ZJ8_ARATH	Hypothetical protein At5g26850	3.8e-30
CLU046	591	GO269616	gi|147811714|	EE073387	GO:0005524	F	Q53NM9_ORYSA	DnaK-type molecular chaperone hsp70-rice	7.39e-58
					GO:0006457	P	Q5EBY7_MAIZE	Heat shock protein 70 [Fragment]	7.39e-58
					GO:0006986	P	Q5EBY7_MAIZE	Heat shock protein 70 [Fragment]	7.39e-58
CLU047	458	GO269601	gi|147784673|	CN006472	No hits found
CLU048	603	GO269726	gi|147838825|	TC85607	GO:0016758	F	UFOG6_MANES	Flavonol 3-O-glucosyltransferase 6 [Fragment]	4.93e-73
					GO:0046283	P	UFOG6_MANES	Flavonol 3-O-glucosyltransferase 6 [Fragment]	4.93e-73
CLU049	375	GO269638	gi|123668111|	TC78210	GO:0008415	F	Q8LPP4_9ROSI	Stilbene synthase	6.35e-58
					GO:0009811	P	Q8LPP4_9ROSI	Stilbene synthase	6.35e-58
CLU050	215	GO269623	gi|147799451|	EV227781	No hits found
CLU051	328	GO269698	gi|123713611|	TC93264	GO:0030599	F	PME2_CITSI	Pectinesterase-2 precursor	5.06e-23
					GO:0005618	C	PME2_CITSI	Pectinesterase-2 precursor	5.06e-23
					GO:0042545	P	PME2_CITSI	Pectinesterase-2 precursor	5.06e-23
CLU052	373	GO269681	gi|147856018|	TC71892	GO:0004674	F	Q8LPJ9_ARATH	Serine/threonine protein kinase isolog	1.63e-37
					GO:0005524	F	Q8LPJ9_ARATH	Serine/threonine protein kinase isolog	1.63e-37
					GO:0006468	P	Q8LPJ9_ARATH	Serine/threonine protein kinase isolog	1.63e-37
CLU053	596	GO269712	gi|147802068|	TC71299	GO:0016491	F	CKX3_ARATH	Cytokinin dehydrogenase 3 precursor	3.29e-61
					GO:0005783	C	CKX3_ARATH	Cytokinin dehydrogenase 3 precursor	3.29e-61
					GO:0006118	P	CKX3_ARATH	Cytokinin dehydrogenase 3 precursor	3.29e-61
CLU054	331	GO269600,GO269611,GO269675	gi|123705075|	EV236525	No hits found
CLU055	570	GO269724	gi|147859783|	EV242797	No hits found
CLU056	593	GO269646,GO269702,GO269741	gi|123648774|	TC78900	No hits found
CLU057	596	GO269608	gi|147790973|	TC73989	GO:0005279	F	Q43537_LILLO	ORF [Fragment]	1.25e-68
					GO:0016020	C	Q43537_LILLO	ORF [Fragment]	1.25e-68
					GO:0006865	P	Q43537_LILLO	ORF [Fragment]	1.25e-68
CLU058	596	GO269644	-	TC73736	GO:0004300	F	Q56XU5_ARATH	3-hydroxyisobutyryl-coenzyme A hydrolase	3.75e-73
					GO:0006574	P	Q56XU5_ARATH	3-hydroxyisobutyryl-coenzyme A hydrolase	3.75e-73
CLU059	587	GO269752	gi|147832869|	TC99087	GO:0003677	F	Q52MZ2_TOBAC	TGA10 transcription factor	1.72e-91
					GO:0005634	C	Q52MZ2_TOBAC	TGA10 transcription factor	1.72e-91
					GO:0006355	P	Q52MZ2_TOBAC	TGA10 transcription factor	1.72e-91
CLU060	375	GO269659	gi|147783383|	TC74212	No hits found
CLU061	585	GO269663	gi|147818089|	TC95457	GO:0005525	F	Q38922_ARATH	GTP-binding protein GB2	1.03e-96
					GO:0007264	P	Q38922_ARATH	GTP-binding protein GB2	1.03e-96
CLU062	566	GO269674	gi|147861721|	TC80356	GO:0000004	P	Q8GT87_GOSBA	Fiber protein Fb2	1.8e-63
CLU063	373	GO269626	gi|147819262|	EE081414	GO:0000004	P	Q9SF20_ARATH	F26K24.7 protein	1.74e-31
CLU064	437	GO269719	gi|147767342|	TC71422	GO:0003677	F	Q564C8_SOYBN	Heat shock factor protein hsf8-related	2.07e-24
					GO:0006355	P	Q564C8_SOYBN	Heat shock factor protein hsf8-related	2.07e-24
CLU065	106	GO269593	-	TC100566	No hits found
CLU066	586	GO269689	gi|147805532|	TC77282	GO:0000004	P	Q9SGN6_ARATH	F3M18.18	4.96e-75
CLU067	147	GO269700	gi|147825299|	TC73207	No hits found
CLU068	399	GO269688	gi|147816811|	TC102355	GO:0006952	P	Q9FS43_VITVI	Pathogenesis-related protein 10	4.7e-53
CLU069	368	GO269687	gi|147862346|	TC73880	GO:0004674	F	Q7XKV0_ORYSA	OSJNBa0022H21.7 protein	1.3e-26
					GO:0005524	F	Q7XKV0_ORYSA	OSJNBa0022H21.7 protein	1.3e-26
					GO:0006468	P	Q7XKV0_ORYSA	OSJNBa0022H21.7 protein	1.3e-26
CLU070	566	GO269725	gi|123671148|	EC926882	No hits found
CLU071	575	GO269704	gi|147784817|	TC88506	GO:0003700	F	Q9FH54_ARATH	AP2 domain transcription factor-like	6.33e-19
					GO:0005634	C	Q9FH54_ARATH	AP2 domain transcription factor-like	6.33e-19
					GO:0006355	P	Q9FH54_ARATH	AP2 domain transcription factor-like	6.33e-19
CLU072	392	GO269676	gi|123664347|	TC78532	GO:0047334	F	PFPA_RICCO	Pyrophosphate--fructose 6-phosphate 1-phosphotransferase alpha subunit	4.57e-64
					GO:0005524	F	PFPA_RICCO	Pyrophosphate--fructose 6-phosphate 1-phosphotransferase alpha subunit	4.57e-64
					GO:0005945	C	PFPA_RICCO	Pyrophosphate--fructose 6-phosphate 1-phosphotransferase alpha subunit	4.57e-64
					GO:0006096	P	PFPA_RICCO	Pyrophosphate--fructose 6-phosphate 1-phosphotransferase alpha subunit	4.57e-64
CLU073	446	GO269625,GO269636	gi|147792790|	TC78924	GO:0009941	C	IM30_ORYSA	Probable membrane-associated 30 kDa protein, chloroplast precursor	1.66e-37
					GO:0000004	P	IM30_ORYSA	Probable membrane-associated 30 kDa protein, chloroplast precursor	1.66e-37
CLU074	72	GO269643	-	EV227987	No hits found
CLU075	202	GO269748	gi|147767212|	TC93918	No hits found
CLU076	558	GO269747	gi|147812189|	TC95140	No hits found
CLU077	439	GO269588	gi|123651461|	TC87440	No hits found
CLU078	337	GO269682	gi|147855012|	TC85955	GO:0005506	F	CYF_TOBAC	Apocytochrome f precursor	1.11e-41
					GO:0005489	F	Q4VZH9_CUCSA	Cytochrome f	4.98e-42
					GO:0009522	C	CYF_TOBAC	Apocytochrome f precursor	1.11e-41
					GO:0006118	P	Q4VZH9_CUCSA	Cytochrome f	4.98e-42
					GO:0015979	P	CYF_TOBAC	Apocytochrome f precursor	1.11e-41
CLU079	328	GO269654	gi|123669862|	TC73265	No hits found
CLU080	436	GO269739	gi|147770425|	CB347046	No hits found
CLU081	822	GO269703,GO269708,GO269589	gi|123690410|	TC78649	No hits found
CLU082	570	GO269696	gi|147789054|	TC85180	GO:0003746	F	EF1G_PRUAV	Elongation factor 1-gamma	1.72e-37
					GO:0005853	C	EF1G_PRUAV	Elongation factor 1-gamma	1.72e-37
					GO:0006414	P	EF1G_PRUAV	Elongation factor 1-gamma	1.72e-37
CLU083	490	GO269684	gi|123668311|	TC74975	GO:0003849	F	O24051_MORCI	3-deoxy-D-arabino-heptulosonate 7-phosphate synthase precursor	1.34e-78
					GO:0016829	F	O24051_MORCI	3-deoxy-D-arabino-heptulosonate 7-phosphate synthase precursor	1.34e-78
					GO:0009073	P	O24051_MORCI	3-deoxy-D-arabino-heptulosonate 7-phosphate synthase precursor	1.34e-78
CLU084	370	GO269657	gi|147861908|	TC99808	GO:0016469	C	Q9FLN5_ARATH	Arabidopsis thaliana genomic DNA, chromosome 5, P1 clone:MCO15	2.54e-30
					GO:0015986	P	Q9FLN5_ARATH	Arabidopsis thaliana genomic DNA, chromosome 5, P1 clone:MCO15	2.54e-30
CLU085	249	GO269609	gi|147839185|	TC81128	GO:0008964	F	O23947_GOSHI	Phosphoenolpyruvate carboxylase 2 [Fragment]	2.66e-35
					GO:0006099	P	O23947_GOSHI	Phosphoenolpyruvate carboxylase 2 [Fragment]	2.66e-35
					GO:0015977	P	O23947_GOSHI	Phosphoenolpyruvate carboxylase 2 [Fragment]	2.66e-35
CLU086	251	GO269718	gi|147766804|	TC98130	GO:0008734	F	Q94AY1_ARATH	AT5g14760/T9L3_60	6.31e-37
					GO:0005737	C	Q94AY1_ARATH	AT5g14760/T9L3_60	6.31e-37
					GO:0006118	P	Q94AY1_ARATH	AT5g14760/T9L3_60	6.31e-37
					GO:0009435	P	Q94AY1_ARATH	AT5g14760/T9L3_60	6.31e-37
CLU087	576	GO269697	gi|123710183|	EV242481	GO:0004066	F	Q9LKQ9_HELAN	Asparagine synthetase	5.47e-63
					GO:0006529	P	Q9LKQ9_HELAN	Asparagine synthetase	5.47e-63
CLU088	477	GO269641	gi|123680440|	TC95665	GO:0004568	F	Q43322_ARAHY	Chitinase (Class II)	3.46e-44
					GO:0006032	P	Q43322_ARAHY	Chitinase (Class II)	3.46e-44
					GO:0051707	P	Q43322_ARAHY	Chitinase (Class II)	3.46e-44
CLU089	488	GO269716	gi|147809666|	TC73563	No hits found
CLU090	609	GO269711	gi|147790055|	EC987592	GO:0004721	F	KAPP_ARATH	Kinase associated protein phosphatase	6.71e-17
					GO:0046872	F	KAPP_ARATH	Kinase associated protein phosphatase	6.71e-17
					GO:0008287	C	KAPP_ARATH	Kinase associated protein phosphatase	6.71e-17
					GO:0006470	P	KAPP_ARATH	Kinase associated protein phosphatase	6.71e-17
CLU091	563	GO269658	gi|147797354|	TC80439	GO:0016769	F	Q94EG1_ORYSA	Putative aspartate aminotransferase	4.08e-68
					GO:0006532	P	Q94EG1_ORYSA	Putative aspartate aminotransferase	4.08e-68
CLU092	284	GO269683	gi|147859675|	TC77983	No hits found
CLU093	211	GO269649	gi|147811921|	TC100690	No hits found
CLU094	588	GO269746,GO269715	gi|147819260|	EE066894	GO:0004674	F	Q8LPJ9_ARATH	Serine/threonine protein kinase isolog	1.21e-36
					GO:0005524	F	Q8LPJ9_ARATH	Serine/threonine protein kinase isolog	1.21e-36
					GO:0006468	P	Q8LPJ9_ARATH	Serine/threonine protein kinase isolog	1.21e-36
CLU095	370	GO269598	gi|147864136|	TC75370	No hits found
CLU096	359	GO269635,GO269667,GO269599	gi|147857445|	TC100097	No hits found
CLU097	410	GO269679,GO269629,GO269672,GO269622	gi|123708381|	TC84974	GO:0008415	F	Q9S982_9ROSI	Stilbene synthase	6.24e-53
					GO:0009811	P	Q9S982_9ROSI	Stilbene synthase	6.24e-53
CLU098	286	GO269661	gi|147776859|	TC95460	No hits found
CLU099	600	GO269624	gi|147790249|	TC102801	No hits found
CLU100	203	GO269669	gi|147781266|	TC72542	No hits found
CLU101	451	GO269678	gi|147772797|	TC76566	GO:0004674	F	Q8GUH1_ARATH	Hypothetical protein At2g45910	2.4e-20
					GO:0005524	F	Q8GUH1_ARATH	Hypothetical protein At2g45910	2.4e-20
					GO:0006468	P	Q8GUH1_ARATH	Hypothetical protein At2g45910	2.4e-20
CLU102	599	GO269734	gi|123705804|	TC74495	GO:0003779	F	ADF2_PETHY	Actin-depolymerizing factor 2	1.25e-52
					GO:0005622	C	ADF2_PETHY	Actin-depolymerizing factor 2	1.25e-52
					GO:0030036	P	ADF2_PETHY	Actin-depolymerizing factor 2	1.25e-52
CLU103	863	GO269652,GO269618,GO269751,GO269727,GO269728,GO269628	gi|123711820|	TC88894	GO:0008415	F	THS1_VITVI	Stilbene synthase 1	4.07e-95
					GO:0009811	P	THS1_VITVI	Stilbene synthase 1	4.07e-95
CLU104	525	GO269613	gi|123701876|	NP9522448	No hits found
CLU105	412	GO269662	gi|147767318|	EC987278	GO:0000004	P	Q75GV2_ORYSA	Expressed protein	3.81e-26
CLU106	458	GO269720	gi|147795709|	TC76318	GO:0042626	F	Q8GU88_ORYSA	PDR-like ABC transporter	8.87e-68
					GO:0005524	F	Q8GU88_ORYSA	PDR-like ABC transporter	8.87e-68
					GO:0016020	C	Q8GU88_ORYSA	PDR-like ABC transporter	8.87e-68
					GO:0006810	P	Q8GU88_ORYSA	PDR-like ABC transporter	8.87e-68
CLU107	408	GO269655,GO269749	gi|147805464|	TC90573	No hits found
CLU108	283	GO269606	gi|147843383|	EE062519	No hits found
CLU109	294	GO269732	gi|147845561|	TC100942	No hits found
CLU110	531	GO269671	gi|147768731|	TC89603	GO:0051082	F	Q9M2L3_ARATH	DnaJ-like protein	4.86e-41
					GO:0006457	P	Q9M2L3_ARATH	DnaJ-like protein	4.86e-41
CLU111	120	GO269645	gi|147805415|	CB003832	No hits found
CLU112	345	GO269722	gi|147817720|	TC75107	No hits found
CLU113	322	GO269603,GO269740	gi|147767431|	TC84974	No hits found
CLU114	580	GO269647	gi|147798953|	TC96194	GO:0004356	F	GLNA2_VITVI	Glutamine synthetase cytosolic isozyme 2	1.03e-101
					GO:0006807	P	GLNA2_VITVI	Glutamine synthetase cytosolic isozyme 2	1.03e-101
CLU115	270	GO269592	gi|147853955|	TC92439	No hits found
CLU116	406	GO269677	gi|147799208|	TC76561	No hits found
CLU117	321	GO269605	gi|147767431|	TC84974	No hits found
CLU118	398	GO269685	gi|147785803|	TC85074	No hits found
CLU119	460	GO269631	gi|147818716|	TC81892	GO:0042626	F	Q8GU93_ORYSA	Pleiotropic drug resistance protein 12	1.09e-57
					GO:0005524	F	Q8GU93_ORYSA	Pleiotropic drug resistance protein 12	1.09e-57
					GO:0016020	C	Q8GU93_ORYSA	Pleiotropic drug resistance protein 12	1.09e-57
					GO:0006810	P	Q8GU93_ORYSA	Pleiotropic drug resistance protein 12	1.09e-57
CLU120	630	GO269750,GO269729	gi|147769738|	TC71458	GO:0004857	F	Q8LKV2_VITVI	Polygalacturonase-inhibiting protein	2.7e-96
					GO:0005576	C	Q8LKV2_VITVI	Polygalacturonase-inhibiting protein	2.7e-96
					GO:0006952	P	Q8LKV2_VITVI	Polygalacturonase-inhibiting protein	2.7e-96
CLU121	572	GO269710	gi|123717168|	TC90135	GO:0031386	F	Q9SMD1_LYCES	SUMO protein	2.78e-43
					GO:0016925	P	Q9SMD1_LYCES	SUMO protein	2.78e-43
CLU122	357	GO269597	gi|123653417|	TC78712	GO:0045430	F	CFI_VITVI	Chalcone--flavonone isomerase	1.66e-61
					GO:0009813	P	CFI_VITVI	Chalcone--flavonone isomerase	1.66e-61
CLU123	571	GO269694	gi|123681068|	TC89381	GO:0016209	F	Q8S3L0_9ROSI	Peroxiredoxin	1.76e-74
					GO:0030503	P	Q8S3L0_9ROSI	Peroxiredoxin	1.76e-74
CLU124	564	GO269612	gi|123658529|	TC77831	GO:0005838	C	Q8W423_ORYSA	26S proteasome regulatory particle non-ATPase subunit12	1.19e-67
					GO:0006508	P	Q8W423_ORYSA	26S proteasome regulatory particle non-ATPase subunit12	1.19e-67
CLU125	518	GO269691	gi|147820323|	TC97597	GO:0003676	F	Q9LET8_ARATH	Hypothetical protein T8M16_10	8.32e-19
					GO:0000004	P	Q9LET8_ARATH	Hypothetical protein T8M16_10	8.32e-19
CLU126	277	GO269591	gi|123691470|	TC99997	No hits found
CLU127	586	GO269590	gi|147864048|	TC95560	GO:0016758	F	Q8S999_PHAAN	Glucosyltransferase-10	1.07e-69
					GO:0019748	P	Q8S999_PHAAN	Glucosyltransferase-10	1.07e-69
