# Supplementary material for: Grapevine cell early activation of specific responses to DIMEB, a resveratrol elicitor
Source: BMC Genomics. 2009 Aug 6;10:363. doi: 10.1186/1471-2164-10-363 (PMC2743712; doi:10.1186/1471-2164-10-363)
Supplement: Additional file 2 — Functional annotation of differentially expressed probe sets. AffyID, Fold change, reference sequence accession numbers, NCBI Sequence ID of the corresponding genomic locus on Pinot Noir clone ENTAV 115 [76], reference Tentative Consensus sequence in Grape Gene Index [75], GO terms, Ontology type [23] and UniProtID [73] description are reported for each probe set. [file 1471-2164-10-363-S2.xls]

## Sheet: Foglio1_Query
AffyID	Fold change	Accession number	Seq ID on PN clone ENTAV 115 Genome	TC_ID	GO term	Ontology type	UniProt ID	Description
1606453_x_at	2.83465	CF203408.1	-		No hits found
1606479_at	2.05847	CF516469	gi|147795053|	TC58356	No hits found
1606750_at	4.20443	AY059638.1	gi|123711820|	TC67020	GO:0008415	F	Q6BAL2_VITVI	Stilbene synthase [Fragment]
					GO:0009811	P	Q6BAL2_VITVI	Stilbene synthase [Fragment]
1606798_at	2.28524	CF209842	gi|147798953|	TC64127	GO:0004356	F	GLNA_LACSA	Glutamine synthetase
					GO:0006542	P	GLNA_LACSA	Glutamine synthetase
					GO:0006807	P	GLNA_LACSA	Glutamine synthetase
1606846_at	4.55125	CB005417	gi|147771159|	TC69240	GO:0005506	F	Q6AV32_ORYSA	Putative oxidoreductase
					GO:0016491	F	Q6AV32_ORYSA	Putative oxidoreductase
					GO:0045454	P	Q6AV32_ORYSA	Putative oxidoreductase
1606901_at	3.21321	CF518860	gi|147845517|	TC64566	No hits found
1607058_at	4.19258	CF372471	gi|147852454|	TC61398	GO:0003864	F	Q9M315_ARATH	3-methyl-2-oxobutanoate hydroxy-methyl-transferase-like protein
					GO:0015940	P	Q9M315_ARATH	3-methyl-2-oxobutanoate hydroxy-methyl-transferase-like protein
1607127_s_at	2.54975	CA809554	gi|123671233|	TC51862	GO:0006952	P	Q9XHX3_ORYSA	Putative pathogenesis related protein
1607146_at	2.38909	CK138255.1	gi|123704600|	TC53253	No hits found
1607193_at	3.12665	BQ796845	gi|123709195|	TC61685	GO:0005740	C	Q9M432_9ROSI	Alternative oxidase
					GO:0006118	P	Q9M432_9ROSI	Alternative oxidase
1607288_at	5.65251	CK136901.1	gi|147775787|	TC70006	No hits found
1607475_s_at	2.89784	CD012393	gi|147841250|	TC64352	GO:0008757	F	COMT1_POPTM	Caffeic acid 3-O-methyltransferase 1
					GO:0009809	P	COMT1_POPTM	Caffeic acid 3-O-methyltransferase 1
1607552_at	3.91108	CB981895	gi|147800912|	TC68602	No hits found
1607601_at	2.00455	CF209956	gi|147778556|	TC61395	GO:0016491	F	O23777_CATRO	Old-yellow-enzyme homolog
					GO:0006118	P	O23777_CATRO	Old-yellow-enzyme homolog
1607698_at	2.02816	CF210311	gi|147802607|	TC55407	No hits found
1607926_at	2.47659	CF202256.1	-		GO:0004500	F	Q9AR57_SOLTU	Putative membrane protein
					GO:0006584	P	Q9AR57_SOLTU	Putative membrane protein
1607996_at	2.05015	CF404003	gi|147833185|	TC64506	No hits found
1608009_s_at	5.67533	S63221.1	-		GO:0008415	F	THS2_VITVI	Stilbene synthase 2
					GO:0009811	P	THS2_VITVI	Stilbene synthase 2
1608172_at	2.09639	CD799315	gi|147856643|	TC63819	No hits found
1608225_s_at	2.49076	CF209285	gi|147794577|	TC51911	GO:0016787	F	Q9SG92_ARATH	Putative alpha-hydroxynitrile lyase
					GO:0042342	P	Q9SG92_ARATH	Putative alpha-hydroxynitrile lyase
1608315_at	2.04852	CA814287	gi|147811393|	TC52731	GO:0003700	F	Q7XAV5_GOSHI	Dehydration responsive element binding protein
					GO:0005634	C	Q7XAV5_GOSHI	Dehydration responsive element binding protein
					GO:0006355	P	Q7XAV5_GOSHI	Dehydration responsive element binding protein
1608381_at	2.57262	CA818836	gi|123698131|	TC52288	No hits found
1608470_at	2.55353	CA813376	gi|123720483|	TC62982	GO:0015520	F	Q9FKI8_ARATH	Transporter-like protein
					GO:0016021	C	Q9FKI8_ARATH	Transporter-like protein
					GO:0006810	P	Q8RWN2_ARATH	Transporter-like protein
1608538_at	15.7636	CA813555	gi|147795801|	TC69461	No hits found
1608657_at	2.2498	CA814304	gi|123720483|	TC59839	No hits found
1608720_at	2.73264	CF403625	gi|123701518|	TC70324	No hits found
1608981_at	3.60271	CF209511	gi|147783049|	TC69626	GO:0016787	F	Q8RXN7_ARATH	Putative phospholipase
					GO:0046475	P	Q8RXN7_ARATH	Putative phospholipase
1609107_at	2.36283	CF608697	gi|147795666|	TC63188	No hits found
1609172_at	2.59634	BQ792053	gi|147802533|	TC60322	No hits found
1609218_at	2.90871	BM437324	gi|147852372|	TC63171	No hits found
1609258_at	3.06415	CD012392	gi|147779936|	TC61905	No hits found
1609307_at	6.37007	CD715818	gi|147787243|	TC60943	No hits found
1609330_at	3.05309	AY156048.1	gi|147864429|	NP864091	GO:0004364	F	Q6YEY5_VITVI	Glutathione S-transferase
					GO:0006979	P	Q6YEY5_VITVI	Glutathione S-transferase
1609351_at	2.68696	CB975231	gi|147853587|	TC65506	No hits found
1609503_at	2.47684	CF404599	gi|123678675|	TC60301	No hits found
1609555_at	2.83822	CD719835	gi|147802607|	TC55407	No hits found
1609567_at	2.7636	CF604738	gi|123701363|	CF604738	GO:0018580	F	Q9FMG0_ARATH	Putative 2-nitropropane dioxygenase
					GO:0045454	P	Q9FMG0_ARATH	Putative 2-nitropropane dioxygenase
1609635_s_at	2.19177	CD712859	gi|147833450|	TC60454	No hits found
1609636_at	6.64032	CD006434	gi|123700184|	TC59548	No hits found
1609646_at	2.00089	CF517177	gi|123716951|	TC56854	GO:0003856	F	Q9FKX0_ARATH	3-dehydroquinate synthase-like protein
					GO:0009073	P	Q9FKX0_ARATH	3-dehydroquinate synthase-like protein
1609696_x_at	2.72704	S63225.1	gi|123711820|	TC67020	GO:0008415	F	THS1_VITVI	Stilbene synthase 2
					GO:0009811	P	THS1_VITVI	Stilbene synthase 2
1609697_at	12.7354	CF207058.1	gi|147862439|	TC60946	GO:0008415	F	Q944W7_9ROSI	Stilbene synthase 2
					GO:0009811	P	Q944W7_9ROSI	Stilbene synthase 2
1609699_at	2.15895	CD798152	gi|123701363|	TC65523	GO:0016702	F	Q9FMG0_ARATH	Putative 2-nitropropane dioxygenase
					GO:0006118	P	Q9FMG0_ARATH	Putative 2-nitropropane dioxygenase
					GO:0045454	P	Q9FMG0_ARATH	Putative 2-nitropropane dioxygenase
1609766_at	2.26457	CF214737	gi|147819407|	TC64915	No hits found
1609824_at	2.05875	CA817274	gi|123680995|	TC55359	No hits found
1609844_at	2.11295	CF202250.1	-		No hits found
1609875_at	6.79275	AY156047.1	-		GO:0004867	F	Q6YEY6_VITVI	Protease inhibitor
					GO:0009611	P	Q6YEY6_VITVI	Protease inhibitor
1609932_at	3.20462	CB970042	gi|147815481|	TC53641	GO:0004664	F	Q6JJ29_IPOTF	Prephenate dehydratase
					GO:0009094	P	Q6JJ29_IPOTF	Prephenate dehydratase
1609985_at	2.13661	CF403736	gi|147832626|	TC59768	No hits found
1610008_s_at	6.48268	CF404420	gi|123690051|	TC56843	GO:0003860	F	Q56XU5_ARATH	3-hydroxyisobutyryl-coenzyme A hydrolase
					GO:0006574	P	Q56XU5_ARATH	3-hydroxyisobutyryl-coenzyme A hydrolase
1610011_s_at	2.26731	CF200913.1	-		GO:0006952	P	Q9FS42_VITVI	Pathogenesis-related protein 10
1610013_s_at	2.358	CF213272	gi|147794456|	TC54028	GO:0006952	P	Q9M2T2_ARATH	Putative elicitor responsive/phloem
1610059_at	2.32809	CB342380	gi|147854831|	TC63943	No hits found
1610070_at	12.9969	CF205306.1	gi|147797792|	TC61642	No hits found
1610206_at	5.92423	CF511227	gi|123660846|	TC69585	GO:0045548	F	PALY_VITVI	Phenylalanine ammonia-lyase [Fragment]
					GO:0005737	C	PALY_VITVI	Phenylalanine ammonia-lyase [Fragment]
					GO:0009699	P	PALY_VITVI	Phenylalanine ammonia-lyase [Fragment]
1610248_at	2.04828	CD013261	gi|123670322|	TC62850	No hits found
1610363_at	2.29347	CB979583	gi|147774418|	TC69843	GO:0042626	F	Q94IH6_COPJA	CjMDR1
					GO:0005524	F	Q94IH6_COPJA	CjMDR1
					GO:0016021	C	Q94IH6_COPJA	CjMDR1
					GO:0006810	P	Q94IH6_COPJA	CjMDR1
1610537_at	8.14281	CA814264	gi|123689175|	TC68420	No hits found
1610623_s_at	2.24739	CD802108	gi|123699723|	TC59517	No hits found
1610648_s_at	2.65293	CB343030	gi|147858880|	TC64745	No hits found
1610696_s_at	2.46489	CB922653	gi|147775995|	TC66179	No hits found
1610744_at	2.86546	CF415597	gi|147805515|	CF415597	GO:0008519	F	Q9FVI4_LOTJA	Putative ammonium transporter AMT1;1
					GO:0016020	C	Q9FVI4_LOTJA	Putative ammonium transporter AMT1;1
					GO:0015696	P	Q9FVI4_LOTJA	Putative ammonium transporter AMT1;1
1610775_s_at	2.74016	CF206474.1	gi|147856271|	TC55553	GO:0003677	F	Q5DJU0_CAPAN	WRKY transcription factor-b
					GO:0045449	P	Q5DJU0_CAPAN	WRKY transcription factor-b
1610780_at	2.95041	BQ798872	gi|147772561|	TC53536	No hits found
1610784_at	2.56055	CB968758	gi|123684208|	TC58618	GO:0003824	F	Q9FFE6_ARATH	AMP-binding protein
					GO:0046033	P	Q9FFE6_ARATH	AMP-binding protein
1610800_at	3.52284	CF204250.1	gi|147765406|	CK906448	GO:0005279	F	Q94DE5_ORYSA	Putative betaine/proline transporter
					GO:0016020	C	Q94DE5_ORYSA	Putative betaine/proline transporter
					GO:0006865	P	Q94DE5_ORYSA	Putative betaine/proline transporter
1610806_at	5.01135	CF205973.1	gi|147791526|	CD007812	GO:0005507	F	Q6Z8L2_ORYSA	Putative diphenol oxidase
					GO:0016491	F	Q6Z8L2_ORYSA	Putative diphenol oxidase
					GO:0009809	P	Q6Z8L2_ORYSA	Putative diphenol oxidase
1610821_at	4.9163	CB971061	gi|147775008|	TC70715	GO:0005506	F	Q948S8_LITER	Cinnamic acid 4-hydroxylase
					GO:0004497	F	Q948S8_LITER	Cinnamic acid 4-hydroxylase
					GO:0020037	F	Q948S8_LITER	Cinnamic acid 4-hydroxylase
					GO:0006118	P	Q948S8_LITER	Cinnamic acid 4-hydroxylase
					GO:0009698	P	Q948S8_LITER	Cinnamic acid 4-hydroxylase
1610824_s_at	6.12714	AY059639.1	gi|147838452|	TC52746	GO:0008415	F	Q93YX5_9ROSI	Stilbene synthase 3
					GO:0009811	P	Q93YX5_9ROSI	Stilbene synthase 3
1610850_at	2.71181	S63225.1	-		GO:0008415	F	THS1_VITVI	Stilbene synthase 2
					GO:0009811	P	THS1_VITVI	Stilbene synthase 2
1610923_a_at	2.01026	CD710821	gi|147852329|	TC57640	GO:0016564	F	O81355_PYRCO	Isoflavone reductase related protein
					GO:0009717	P	O81355_PYRCO	Isoflavone reductase related protein
1610949_s_at	2.25192	CF206451.1	gi|147787207|	TC52206	GO:0046872	F	Q84TK8_POPTM	Hypothetical protein
					GO:0030001	P	Q84TK8_POPTM	Hypothetical protein
1610962_x_at	2.20517	CF205969.1	gi|123673193|	TC66507	GO:0000004	P	Q6ZXG7_9ROSI	Hypothetical protein ORF [Fragment]
1611117_at	3.77271	CF201368.1	gi|147838672|	TC53067	No hits found
1611135_at	2.23623	CB983077	gi|147794577|	TC51911	GO:0016787	F	O22975_ARATH	Putative alpha-hydroxynitrile lyase
					GO:0042342	P	O22975_ARATH	Putative alpha-hydroxynitrile lyase
1611172_at	2.15535	CB003645	gi|147795317|	TC52484	GO:0004674	F	Q8LK24_SOYBN	SOS2-like protein kinase
					GO:0005524	F	Q8LK24_SOYBN	SOS2-like protein kinase
					GO:0007165	P	Q8LK24_SOYBN	SOS2-like protein kinase
					GO:0006468	P	Q8LK24_SOYBN	SOS2-like protein kinase
1611190_s_at	4.57782	AF274281.1	gi|123697534|	TC67020	GO:0008415	F	Q94G58_VITVI	Resveratrol synthase
					GO:0009811	P	Q94G58_VITVI	Resveratrol synthase
1611211_at	4.84368	CF603196	gi|123668311|	TC57386	GO:0003849	F	O24046_MORCI	2-dehydro-3-deoxyphosphoheptonate aldolase (3-deoxy-d-arabino-heptulosonate 7-phosphate synthase) precursor
					GO:0009072	P	O24046_MORCI	2-dehydro-3-deoxyphosphoheptonate aldolase (3-deoxy-d-arabino-heptulosonate 7-phosphate synthase) precursor
1611285_s_at	2.36528	CA809190	gi|147784193|	TC65678	GO:0003677	F	Q7XNY3_ORYSA	OSJNBb0015N08.8 protein
					GO:0005634	C	WRK11_ARATH	Probable WRKY transcription factor 11
					GO:0006355	P	WRK11_ARATH	Probable WRKY transcription factor 11
1611383_at	2.91303	CB009035	gi|147841799|	TC66326	GO:0005351	F	Q9C757_ARATH	Hypothetical protein F12P21.2
					GO:0016021	C	Q9C757_ARATH	Hypothetical protein F12P21.2
					GO:0008643	P	Q9C757_ARATH	Hypothetical protein F12P21.2
1611427_x_at	2.46257	CF202711.1	gi|123678675|	TC60301	No hits found
1611583_at	2.01956	CF405989	gi|147807984|	TC63266	No hits found
1611611_at	25.4929	CB980376	gi|147866053|	TC65887	GO:0045735	F	Q9AR81_PEA	Germin-like protein precursor
					GO:0009845	P	Q9AR81_PEA	Germin-like protein precursor
1611662_at	2.3487	CD800398	gi|123693833|	TC52316	No hits found
1611666_s_at	7.10635	AY156047.1	gi|147775787|	TC70006	GO:0004867	F	Q6YEY6_VITVI	Protease inhibitor
					GO:0009611	P	Q6YEY6_VITVI	Protease inhibitor
1611759_at	2.91267	CA808115	gi|123677182|	TC54988	GO:0016301	F	PANK1_ARATH	Pantothenate kinase 1
					GO:0015937	P	PANK1_ARATH	Pantothenate kinase 1
1611853_at	2.06238	BQ797611	gi|123710099|	TC68763	GO:0004421	F	Q6QLW8_HEVBR	HMG-CoA synthase 2
					GO:0006064	P	Q6QLW8_HEVBR	HMG-CoA synthase 2
1611890_at	2.10191	BQ797015	gi|123683358|	TC61062	GO:0004364	F	Q9FQE4_SOYBN	Glutathione S-transferase GST 14 [Fragment]
					GO:0006979		Q9FQE4_SOYBN	Glutathione S-transferase GST 14 [Fragment]
1611895_at	2.30874	CF210985	gi|123673911|	TC62307	GO:0004106	F	Q5JN19_ORYSA	Putative chorismate mutase
					GO:0009073	P	Q5JN19_ORYSA	Putative chorismate mutase
1611897_s_at	2.71011	CB347033	gi|147769442|	TC63685	GO:0042409	F	CAMT_SOLTU	Caffeoyl-CoA O-methyltransferase
					GO:0009809	P	CAMT_SOLTU	Caffeoyl-CoA O-methyltransferase
1612175_s_at	2.63301	BQ792640	gi|147857110|	TC53102	GO:0031072	F	DNAJ8_ARATH	Chaperone protein dnaJ 8, chloroplast precursor
					GO:0006457	P	DNAJ8_ARATH	Chaperone protein dnaJ 8, chloroplast precursor
1612328_at	2.10708	CF212371	gi|123717139|	TC53384	No hits found
1612482_at	2.37013	CA809174	gi|147803327|	TC60114	GO:0005524	F	Q69SH7_ORYSA	Putative pantothenate kinase 4
					GO:0004594	F	Q69SH7_ORYSA	Putative pantothenate kinase 4
					GO:0015937	P	Q69SH7_ORYSA	Putative pantothenate kinase 4
1612511_at	3.2528	CF206021.1	gi|147820715|	DT012293	GO:0005506	F	C71D9_SOYBN	Cytochrome P450 71D9
					GO:0004497	F	C71D9_SOYBN	Cytochrome P450 71D9
					GO:0020037	F	C71D9_SOYBN	Cytochrome P450 71D9
					GO:0006118	P	C71D9_SOYBN	Cytochrome P450 71D9
1612552_at	2.23399	CA818350	gi|147843083|	TC57170	GO:0008168	F	Q9C9W8_ARATH	Putative S-adenosyl-L-methionine:salicylic acid carboxyl methyltransferase; 41514-39166
					GO:0006952	P	Q9C9W8_ARATH	Putative S-adenosyl-L-methionine:salicylic acid carboxyl methyltransferase; 41514-39166
1612804_at	5.896	X76892.1	gi|147790497|	TC52746	GO:0008415	F	Q9SPW2_VITRI	Stilbene synthase
					GO:0009811	P	Q9SPW2_VITRI	Stilbene synthase
1613113_at	6.13826	CK136925.1	gi|123680040|	TC60180	GO:0045548	F	Q6UD65_9ROSI	Phenylalanine ammonia lyase
					GO:0005737	C	Q6UD65_9ROSI	Phenylalanine ammonia lyase
					GO:0006559	P	Q6UD65_9ROSI	Phenylalanine ammonia lyase
					GO:0009698	P	Q6UD65_9ROSI	Phenylalanine ammonia lyase
1613141_at	2.92413	CF518362	gi|147861997|	TC65842	GO:0003677	F	NAC42_ARATH	Putative NAC-domain containing protein 42
					GO:0000004	P	NAC42_ARATH	Putative NAC-domain containing protein 42
1613265_s_at	2.22916	CB972047	gi|147798459|	TC52581	No hits found
1613586_at	2.52643	CF513392	gi|147825299|	TC64174	GO:0006118	P	Q9SA86_ARATH	T5I8.16 protein
1613603_at	3.99885	CF211665	gi|147790973|	TC56421	GO:0005279	F	Q43537_LILLO	ORF [Fragment]
					GO:0016020	C	Q43537_LILLO	ORF [Fragment]
					GO:0006865	P	Q43537_LILLO	ORF [Fragment]
1613763_at	2.14424	CF513144	gi|147838708|	TC60768	GO:0042626	F	Q9LYS2_ARATH	ABC transporter-like protein
					GO:0005524	F	Q9LYS2_ARATH	ABC transporter-like protein
					GO:0016021	C	Q9LYS2_ARATH	ABC transporter-like protein
					GO:0006810	P	Q9LYS2_ARATH	ABC transporter-like protein
1613871_at	6.25737	CF207387	gi|147859507|	TC57889	GO:0004568	F	Q9M2U5_ARATH	Class IV chitinase
					GO:0008061	F	Q9M2U5_ARATH	Class IV chitinase
					GO:0006032	P	Q9M2U5_ARATH	Class IV chitinase
					GO:0016998	P	Q9M2U5_ARATH	Class IV chitinase
					GO:0051707	P	Q9M2U5_ARATH	Class IV chitinase
1613900_at	2.21517	BQ792601	gi|123672536|	TC52904	GO:0008270	F	Q9ATW1_FRAAN	Cinnamyl alcohol dehydrogenase
					GO:0045551	F	Q9ATW1_FRAAN	Cinnamyl alcohol dehydrogenase
					GO:0009698	P	Q9ATW1_FRAAN	Cinnamyl alcohol dehydrogenase
1613919_s_at	3.29127	BQ797879	gi|147856539|	TC52723	GO:0000004	P	Q6MWE8_ORYSA	B1358B12.4 protein
1614045_at	4.66199	CF604589	gi|147787264|	TC64493	GO:0005506	F	Q6IV45_CAMAC	Ferulate 5-hydroxylase
					GO:0046424	F	Q6IV45_CAMAC	Ferulate 5-hydroxylase
					GO:0020037	F	Q6IV45_CAMAC	Ferulate 5-hydroxylase
					GO:0006118	P	Q6IV45_CAMAC	Ferulate 5-hydroxylase
					GO:0009809	P	Q6IV45_CAMAC	Ferulate 5-hydroxylase
1614086_at	2.71662	AF194173.1	gi|147838937|	TC63091	GO:0008270	F	Q43690_VITVI	Alcohol dehydrogenase 1
					GO:0004022	F	Q43690_VITVI	Alcohol dehydrogenase 1
					GO:0044238	P	Q43690_VITVI	Alcohol dehydrogenase 1
1614141_at	2.68057	CA817693	gi|147801108|	TC58519	No hits found
1614147_at	2.03111	CF208700	gi|147820576|	TC68752	No hits found
1614207_at	2.01319	CB976747	gi|123710183|	TC60832	GO:0004066	F	Q9LKQ9_HELAN	Asparagine synthetase
					GO:0006529	P	Q9LKQ9_HELAN	Asparagine synthetase
1614326_s_at	2.45499	CF518670	-		No hits found
1614355_at	2.05575	CF604126	gi|147771008|	TC53032	GO:0004334	F	Q8RW90_ARATH	At1g12050/F12F1_8
					GO:0009072	P	Q8RW90_ARATH	At1g12050/F12F1_8
1614436_at	4.4417	CF415505	gi|147818105|	TC69703	No hits found
1614440_at	2.33547	BQ796922	gi|123708069|	TC54321	GO:0003849	F	Q6YH16_VITVI	3-deoxy-D-arabino-heptulosonate 7-phosphate synthase [Fragment]
					GO:0009073	P	Q6YH16_VITVI	3-deoxy-D-arabino-heptulosonate 7-phosphate synthase [Fragment]
1614502_at	3.40247	CF213530	gi|147787264|	TC63764	GO:0005506	F	Q6IV45_CAMAC	Ferulate 5-hydroxylase
					GO:0004497	F	Q6IV45_CAMAC	Ferulate 5-hydroxylase
					GO:0020037	F	Q6IV45_CAMAC	Ferulate 5-hydroxylase
					GO:0009809	P	Q6IV45_CAMAC	Ferulate 5-hydroxylase
1614505_s_at	2.12164	CB975513	gi|147827155|	TC56952	GO:0000004	P	O65416_ARATH	Hypothetical protein F18E5.130
1614621_at	3.13722	S63225.1	gi|147775639|	TC67020	GO:0008415	F	THS1_VITVI	Stilbene synthase 2
					GO:0009811	P	THS1_VITVI	Stilbene synthase 2
1614643_at	5.57242	CF214966	gi|147853781|	TC51729	GO:0042409	F	CAMT_VITVI	Caffeoyl-CoA O-methyltransferase
					GO:0009809	P	CAMT_VITVI	Caffeoyl-CoA O-methyltransferase
1614820_at	2.40607	CF404616	gi|147775308|	TC59788	No hits found
1614863_at	2.8925	CF209845	gi|123662973|	CF209845	No hits found
1614923_at	2.09955	CD004083	gi|147806054|	TC69146	No hits found
1615090_at	3.79296	CF202062.1	gi|147784681|	TC53320	GO:0000004	P	Q84XQ4_SOLTU	NtPRp27-like protein
1615458_at	2.09788	CB969727	gi|147795328|	TC68288	No hits found
1615532_at	3.55688	CF200686.1	-		No hits found
1615548_at	4.29763	CA809748	gi|147860578|	TC59114	No hits found
1615569_at	3.17279	CB346786	gi|123699971|	TC70651	No hits found
1615630_at	3.30895	CD798495	gi|147812097|	TC54938	No hits found
1615687_at	2.19777	CF074599	gi|147778289|	CF405796	No hits found
1615714_at	2.53662	CF201075.1	gi|147843400|	CF404835	GO:0016758	F	Q94IF1_TOBAC	Glucosyltransferase
					GO:0019748	P	Q94IF1_TOBAC	Glucosyltransferase
1615742_at	2.42872	CB970670	gi|147823272|	TC68756	GO:0003866	F	Q6E6L5_9ASTR	5-enol-pyruvylshikimate-phosphate synthase
					GO:0016089	P	Q6E6L5_9ASTR	5-enol-pyruvylshikimate-phosphate synthase
1615774_at	2.41754	CF372630	gi|147801966|	CF372630	No hits found
1615800_at	2.08726	CA814508	gi|147856182|	CA814508	GO:0003700	F	Q940V6_PHAAT	Heat shock transcription factor
					GO:0005634	C	Q940V6_PHAAT	Heat shock transcription factor
					GO:0006355	P	Q940V6_PHAAT	Heat shock transcription factor
1615801_at	3.61101	CK138174.1	gi|147860883|	TC60943	GO:0016207	F	Q5S017_9ROSI	4-coumarate:CoA ligase
					GO:0009698	P	Q5S017_9ROSI	4-coumarate:CoA ligase
1615803_s_at	2.02733	CB983064	gi|123672275|	CB342919	GO:0000004	P	O22975_ARATH	T19F6.4 protein
1615846_at	2.96853	CD009101	gi|123704600|	TC54771	GO:0000004	P	Q9SY90_ARATH	T25B24.5 protein
1615909_s_at	3.32675	CF518671	gi|123692320|	TC58748	No hits found
1616169_at	2.00192	CD802101	gi|123697936|	TC64016	GO:0008270	F	Q9CAI3_ARATH	Putative cinnamyl-alcohol dehydrogenase; 49641-51171 (Hypothetical protein At1g72680) (Putative alcohol dehydrogenase)
					GO:0045551	F	Q9CAI3_ARATH	Putative cinnamyl-alcohol dehydrogenase; 49641-51171 (Hypothetical protein At1g72680) (Putative alcohol dehydrogenase)
					GO:0009809	P	Q9CAI3_ARATH	Putative cinnamyl-alcohol dehydrogenase; 49641-51171 (Hypothetical protein At1g72680) (Putative alcohol dehydrogenase)
1616191_s_at	5.13995	CB971061	gi|147775008|	TC70715	GO:0005506	F	Q948S8_LITER	Cinnamic acid 4-hydroxylase
					GO:0004497	F	Q948S8_LITER	Cinnamic acid 4-hydroxylase
					GO:0020037	F	Q948S8_LITER	Cinnamic acid 4-hydroxylase
					GO:0006118	P	Q948S8_LITER	Cinnamic acid 4-hydroxylase
					GO:0009698	P	Q948S8_LITER	Cinnamic acid 4-hydroxylase
1616575_at	23.2624	AF418567.1	gi|147832375|	TC52746	GO:0008415	F	Q944W7_9ROSI	Stilbene synthase 2
					GO:0009811	P	Q944W7_9ROSI	Stilbene synthase 2
1616703_at	2.41737	BQ800335	gi|147860076|	TC63623	No hits found
1616783_at	2.09841	CF405837	gi|147828463|	CB913576	No hits found
1616788_at	2.45354	CF202817.1	gi|147782805|		GO:0005215	F	Q76IJ7_PRUPE	High-affinity nitrate transporter
					GO:0016021	C	Q76IJ7_PRUPE	High-affinity nitrate transporter
					GO:0006810	P	Q76IJ7_PRUPE	High-affinity nitrate transporter
1616798_s_at	2.82785	CB009035	gi|147841799|	TC66326	GO:0005351	F	Q9C757_ARATH	Hypothetical protein F12P21.2
					GO:0016021	C	Q9C757_ARATH	Hypothetical protein F12P21.2
					GO:0008643	P	Q9C757_ARATH	Hypothetical protein F12P21.2
1616813_at	3.06113	CF202713.1	gi|147857110|	TC54169	No hits found
1616866_at	2.26014	CF203976.1	gi|147775995|	TC66179	GO:0009877	P	Q8H6R3_PONTR	Nodulin-like protein
1616944_at	4.98074	CF211395	gi|123699290|	TC58552	No hits found
1617116_s_at	5.24902	CA817983	gi|147800912|	TC68602	No hits found
1617146_at	3.04229	CF205153.1	gi|147798372|	DT038146	No hits found
1617192_at	2.0361	AY137377.1	gi|147852248|	TC63731	GO:0004568	F	Q7XB39_VITVI	Class IV chitinase
					GO:0008061	F	Q7XB39_VITVI	Class IV chitinase
					GO:0006032	P	Q7XB39_VITVI	Class IV chitinase
					GO:0051707	P	Q7XB39_VITVI	Class IV chitinase
1617250_at	2.80202	CF205713.1	-		No hits found
1617430_s_at	2.22197	Z54234.1	gi|147806132|	TC51704	GO:0004568	F	CHIB_VITVI	Basic endochitinase precursor
					GO:0008061	F	CHIB_VITVI	Basic endochitinase precursor
					GO:0006032	P	CHIB_VITVI	Basic endochitinase precursor
					GO:0051707	P	CHIB_VITVI	Basic endochitinase precursor
1617458_at	2.5401	CF202711.1	-		No hits found
1617470_s_at	3.15067	BQ797931	gi|123671063|	TC52994	No hits found
1617510_s_at	6.00656	CD719788	gi|147784681|	TC53320	GO:0000004	P	Q84XQ4_SOLTU	NtPRp27-like protein
1617589_at	9.79552	CF213123	gi|147832626|	TC70778	No hits found
1617740_at	2.24414	CA816916	gi|123662544|	TC51899	GO:0005506	F	Q9M4G8_VITVI	Putative ripening-related P-450 enzyme
					GO:0004497	F	Q9M4G8_VITVI	Putative ripening-related P-450 enzyme
					GO:0020037	F	Q9M4G8_VITVI	Putative ripening-related P-450 enzyme
					GO:0016021	C	Q8VWZ7_CATRO	Geraniol 10-hydroxylase
					GO:0006118	P	Q9M4G8_VITVI	Putative ripening-related P-450 enzyme
1617922_at	2.31512	CF405309	gi|147826992|	CF405309	No hits found
1618121_at	4.04116	CF213691	gi|147860800|	CF213691	No hits found
1618260_s_at	3.96623	CD799434	gi|147792449|	TC62118	No hits found
1618314_at	2.04801	CB976771	gi|147856018|	TC62978	GO:0004674	F	Q56YN4_ARATH	Ser/Thr protein kinase isolog
					GO:0005524	F	Q56YN4_ARATH	Ser/Thr protein kinase isolog
					GO:0006468	P	Q56YN4_ARATH	Ser/Thr protein kinase isolog
1618326_x_at	3.15555	CF205664.1	gi|147827531|	TC56222	GO:0006952	P	Q9LID5_ARATH	Disease resistance response protein-like
1618362_s_at	2.0915	CF200684.1	gi|147832626|	TC59768	GO:0016829	F	Q93YH3_LUPAL	ATP citrate lyase b-subunit
					GO:0006085	P	Q93YH3_LUPAL	ATP citrate lyase b-subunit
1618493_s_at	2.54353	CB347773	gi|147838708|	TC64210	GO:0042626	F	Q9LYS2_ARATH	ABC transporter-like protein
					GO:0005524	F	Q9LYS2_ARATH	ABC transporter-like protein
					GO:0016021	C	Q9LYS2_ARATH	ABC transporter-like protein
					GO:0006810	P	Q9LYS2_ARATH	ABC transporter-like protein
1618506_at	3.06088	BQ795084	gi|123699528|	TC58798	GO:0003868	F	HPPD_ARATH	4-hydroxyphenylpyruvate dioxygenase
					GO:0009074	P	HPPD_ARATH	4-hydroxyphenylpyruvate dioxygenase
1618561_at	2.61422	CF204500.1	gi|147768691|	TC68617	GO:0016491	F	Q9SVQ9_ARATH	Short-chain alcohol dehydrogenase like protein
					GO:0044238	P	Q9SVQ9_ARATH	Short-chain alcohol dehydrogenase like protein
1618568_s_at	3.30645	CF205010.1	-		GO:0006952	P	Q9FS42_VITVI	Pathogenesis-related protein 10
1618640_at	4.54398	CB912272	gi|123699739|	TC61881	GO:0005489	F	Q8LNW2_ORYSA	Hypothetical protein OSJNBa0012L23.48
					GO:0006118	P	Q8LNW2_ORYSA	Hypothetical protein OSJNBa0012L23.48
1618663_s_at	7.32965	BM436446	gi|147839351|	TC56222	No hits found
1619027_at	2.08845	CA818485	gi|147822693|	TC67240	GO:0004674	F	Q5Z8B7_ORYSA	Receptor protein kinase-like protein
					GO:0005524	F	Q5Z8B7_ORYSA	Receptor protein kinase-like protein
					GO:0006468	P	Q5Z8B7_ORYSA	Receptor protein kinase-like protein
1619065_at	4.75433	CB972322	gi|123695655|	TC53437	GO:0051287	F	Q8W3H0_ORYSA	Putative cinnamoyl-CoA reductase
					GO:0016621	F	Q8W3H0_ORYSA	Putative cinnamoyl-CoA reductase
					GO:0009809	P	Q8W3H0_ORYSA	Putative cinnamoyl-CoA reductase
1619081_at	2.03937	CB343442	gi|147781372|	CB036188	No hits found
1619190_at	2.47329	CD720196	gi|123675286|	TC54797	GO:0004022	F	Q6H5W1_ORYSA	Putative alcohol dehydrogenase
					GO:0008270	F	Q6H5W1_ORYSA	Putative alcohol dehydrogenase
					GO:0044238	P	Q6H5W1_ORYSA	Putative alcohol dehydrogenase
1619311_at	2.56139	CB970517	gi|147866347|	TC55556	GO:0003700	F	PTI5_LYCES	Pathogenesis-related genes transcriptional activator PTI5
					GO:0005634	C	PTI5_LYCES	Pathogenesis-related genes transcriptional activator PTI5
					GO:0006355	P	PTI5_LYCES	Pathogenesis-related genes transcriptional activator PTI5
1619320_at	3.7389	CB974305	gi|147805633|	TC66743	GO:0016874	F	4CL2_SOYBN	4-coumarate--CoA ligase 2
					GO:0009698	P	4CL2_SOYBN	4-coumarate--CoA ligase 2
1619357_at	3.15352	CB972316	gi|123668311|	TC57642	GO:0003849	F	O24046_MORCI	2-dehydro-3-deoxyphosphoheptonate aldolase (3-deoxy-d-arabino-heptulosonate 7-phosphate synthase) precursor
					GO:0009073	P	O24046_MORCI	2-dehydro-3-deoxyphosphoheptonate aldolase (3-deoxy-d-arabino-heptulosonate 7-phosphate synthase) precursor
1619380_at	3.94124	CF515301	gi|147796494|	TC62644	GO:0004419	F	Q8L7K2_ARATH	Putative hydroxymethylglutaryl-CoA lyase
					GO:0005739	C	Q8L7K2_ARATH	Putative hydroxymethylglutaryl-CoA lyase
					GO:0006629	P	Q8L7K2_ARATH	Putative hydroxymethylglutaryl-CoA lyase
1619439_at	2.74791	CB975568	gi|147788103|	TC56663	No hits found
1619478_at	2.5252	CD004753	gi|123709741|	TC59424	No hits found
1619542_at	2.89259	CF204970.1	gi|123696970|	TC68952	GO:0004674	F	Q7XKV0_ORYSA	OSJNBa0022H21.7 protein
					GO:0005524	F	Q7XKV0_ORYSA	OSJNBa0022H21.7 protein
					GO:0006468	P	Q7XKV0_ORYSA	OSJNBa0022H21.7 protein
1619573_at	2.60935	CD721204	gi|123701536|	TC60752	GO:0008270	F	Q9XEU0_DATGL	Zinc-finger protein 1
					GO:0003676	F	Q9XEU0_DATGL	Zinc-finger protein 1
					GO:0005634	C	Q9XEU0_DATGL	Zinc-finger protein 1
					GO:0045449	P	Q9XEU0_DATGL	Zinc-finger protein 1
1619682_x_at	2.00819	CF205002.1	gi|123691460|	TC52364	GO:0008757	F	Q9M560_VITVI	Caffeic acid O-methyltransferase
					GO:0009809	P	Q9M560_VITVI	Caffeic acid O-methyltransferase
1619710_at	2.06005	BM436446	gi|147839351|	TC56222	No hits found
1619932_at	2.68803	CF205290.1	gi|147858880|	TC64745	GO:0000004	P	Q6ZXG7_9ROSI	Hypothetical protein ORF [Fragment]
1619984_at	2.1994	CF519097	gi|147811502|	TC59330	GO:0005279	F	Q5ZF80_PLAMJ	Amino acid permease [Fragment]
					GO:0016020	C	Q5ZF80_PLAMJ	Amino acid permease [Fragment]
					GO:0006865	P	Q5ZF80_PLAMJ	Amino acid permease [Fragment]
1620010_at	2.07132	CA813625	gi|147778556|	CA813625	No hits found
1620018_at	2.0053	CF203824.1	gi|123673819|		No hits found
1620065_at	2.43264	CD798903	gi|147845984|	TC62756	No hits found
1620080_at	2.44515	CB345665	gi|147777155|	CB922377	GO:0004674	F	Q5ZAK8_ORYSA	Putative receptor-like protein kinase ARK1
					GO:0005524	F	Q5ZAK8_ORYSA	Putative receptor-like protein kinase ARK1
					GO:0005529	F	Q5ZAK8_ORYSA	Putative receptor-like protein kinase ARK1
					GO:0006468	P	Q5ZAK8_ORYSA	Putative receptor-like protein kinase ARK1
1620083_at	2.06779	CF511587	gi|123707782|	TC52020	GO:0003677	F	Q9FUD3_ARATH	BZIP protein BZO2H2
					GO:0005634	C	Q9FUD3_ARATH	BZIP protein BZO2H2
					GO:0006355	P	Q9FUD3_ARATH	BZIP protein BZO2H2
1620101_at	2.07007	CB971892	gi|147865590|	TC56727	GO:0008270	F	Q5JC55_PEA	Hypothetical protein HMIP1 [Fragment]
					GO:0004842	F	Q5JC55_PEA	Hypothetical protein HMIP1 [Fragment]
					GO:0000151	C	Q5JC55_PEA	Hypothetical protein HMIP1 [Fragment]
					GO:0016567	P	Q5JC55_PEA	Hypothetical protein HMIP1 [Fragment]
1620245_at	3.27906	CF202722.1	gi|147783808|		GO:0005506	F	Q8W228_PYRCO	Cytochrome P450
					GO:0004497	F	Q8W228_PYRCO	Cytochrome P450
					GO:0020037	F	Q8W228_PYRCO	Cytochrome P450
					GO:0006118	P	Q8W228_PYRCO	Cytochrome P450
1620255_at	2.78271	CF204030.1	gi|147841799|	TC66326	GO:0005351	F	Q9C757_ARATH	Hypothetical protein F12P21.2
					GO:0016021	C	Q9C757_ARATH	Hypothetical protein F12P21.2
					GO:0008643	P	Q9C757_ARATH	Hypothetical protein F12P21.2
1620309_at	2.64256	CF203578.1	gi|147853645|	TC63451	GO:0008168	F	Q9C9W8_ARATH	Putative S-adenosyl-L-methionine:salicylic acid carboxyl methyltransferase; 41514-39166
					GO:0006952	P	Q9C9W8_ARATH	Putative S-adenosyl-L-methionine:salicylic acid carboxyl methyltransferase; 41514-39166
1620319_s_at	9.73169	CF205531.1	gi|123655970|	TC61048	No hits found
1620342_at	3.21313	CF207053.1	gi|147841250|	TC64352	GO:0008171	F	COMT1_POPTM	Caffeic acid 3-O-methyltransferase 1
					GO:0009809	P	COMT1_POPTM	Caffeic acid 3-O-methyltransferase 1
1620375_at	2.01583	CA814054	gi|147767228|	TC62155	GO:0004674	F	Q8LK43_WHEAT	GSK-like kinase
					GO:0005524	F	Q8LK43_WHEAT	GSK-like kinase
					GO:0006468	P	Q8LK43_WHEAT	GSK-like kinase
1620412_at	2.56252	CF511306	gi|147772300|	TC54311	No hits found
1620562_at	2.8479	CB343617	gi|147866665|	TC68878	GO:0000004	P	O64851_ARATH	Expressed protein
1620628_at	2.0025	CF403671	gi|123711273|	TC67908	No hits found
1620752_s_at	2.3066	CA809260	gi|147862767|	TC52367	GO:0016491	F	NADO1_ORYSA	Probable NAD(P)H-dependent oxidoreductase 1
					GO:0016049	P	NADO1_ORYSA	Probable NAD(P)H-dependent oxidoreductase 1
1620785_at	2.35435	CF205969.1	gi|123673193|	TC66507	GO:0000004	P	Q6ZXG7_9ROSI	Hypothetical protein ORF [Fragment]
1620792_at	7.21795	CF605390	gi|147844892|	TC67735	No hits found
1620809_at	2.87403	CF404050	gi|147797907|	TC66453	GO:0000004	P	Q9LZJ2_ARATH	Hypothetical protein F26K9_160
1620823_at	2.51445	CD012525	gi|147789989|	TC59939	GO:0004674	F	Q9SII6_ARATH	Hypothetical protein At2g17220
					GO:0005524	F	Q9SII6_ARATH	Hypothetical protein At2g17220
					GO:0006468	P	Q9SII6_ARATH	Hypothetical protein At2g17220
1620964_s_at	5.24053	S63225.1	-		GO:0008415	F	THS1_VITVI	Stilbene synthase 2
					GO:0009811	P	THS1_VITVI	Stilbene synthase 2
1621218_at	2.62945	CA817306	gi|147805364|	TC67432	No hits found
1621244_s_at	2.50017	CD797552	gi|147768691|	TC68617	GO:0016491	F	Q9SVQ9_ARATH	Short-chain alcohol dehydrogenase like protein
					GO:0044238	P	Q9SVQ9_ARATH	Short-chain alcohol dehydrogenase like protein
1621280_at	6.32129	CF204371.1	-		GO:0000004	P	Q6MWE8_ORYSA	B1358B12.4 protein
1621307_at	3.79494	CB969961	gi|147815481|	TC53641	GO:0004664	F	Q6JJ29_IPOTF	Prephenate dehydratase
					GO:0009094	P	Q6JJ29_IPOTF	Prephenate dehydratase
1621385_at	2.56539	CF206496.1	-		No hits found
1621405_at	3.15352	CF517917	gi|123708069|	TC51974	GO:0003849	F	O22407_PETCR	Plastidic 3-deoxy-D-arabino-heptulosonate 7-phosphate synthase 2
					GO:0009073	P	O22407_PETCR	Plastidic 3-deoxy-D-arabino-heptulosonate 7-phosphate synthase 2
1621974_at	2.45891	CB971118	gi|123644915|	TC68044	No hits found
1621989_at	2.1298	CD006576	gi|147778143|	TC67543	No hits found
1622047_at	3.42041	CB968668	gi|123684208|	TC69224	GO:0003824	F	Q7XQ93_ORYSA	OSJNBa0018M05.15 protein
					GO:0046033	P	Q7XQ93_ORYSA	OSJNBa0018M05.15 protein
1622147_at	2.04419	CF604303	gi|147816332|	TC60326	GO:0005506	F	ACCO3_PETHY	1-aminocyclopropane-1-carboxylate oxidase 3
					GO:0009815	F	ACCO3_PETHY	1-aminocyclopropane-1-carboxylate oxidase 3
					GO:0009693	P	ACCO3_PETHY	1-aminocyclopropane-1-carboxylate oxidase 3
1622203_at	5.14615	BQ798691	gi|123680756|	TC66143	No hits found
1622369_at	2.82072	CB342790	gi|147821087|	TC62087	GO:0045735	F	Q8H2A6_ANACO	Germin-like protein
					GO:0009845	P	Q8H2A6_ANACO	Germin-like protein
1622399_at	2.21903	CF206628.1	gi|147784193|	TC65678	No hits found
1622598_at	2.3469	CF372747	gi|147839201|	TC55261	GO:0016564	F	Q9FMS6_ARATH	Putative CCR4-associated factor
					GO:0005634	C	Q9FMS6_ARATH	Putative CCR4-associated factor
					GO:0016481	P	Q9FMS6_ARATH	Putative CCR4-associated factor
1622638_x_at	6.16129	X76892.1	gi|147790497|	TC52746	GO:0008415	F	Q9SPW2_VITRI	Stilbene synthase
					GO:0009811	P	Q9SPW2_VITRI	Stilbene synthase
1622651_at	2.30961	CF605906	gi|147811886|	TC58764	GO:0016491	F	Q68NI4_CAMSI	Polyphenol oxidase
					GO:0009809	P	Q68NI4_CAMSI	Polyphenol oxidase
1622670_s_at	3.85781	CF207059.1	gi|123664829|	TC64870	No hits found
1622745_at	2.68119	BQ796736	gi|147811921|	TC58626	GO:0010181	F	Q8L5Q7_CICAR	Putative quinone oxidoreductase
					GO:0016491	F	Q8L5Q7_CICAR	Putative quinone oxidoreductase
					GO:0006979	P	Q8L5Q7_CICAR	Putative quinone oxidoreductase
1606491_at	-2.93045	CF214767	gi|147773641|	TC51881	GO:0003700	F	WOX4_ARATH	WUSCHEL-related homeobox 4
					GO:0005634	F	WOX4_ARATH	WUSCHEL-related homeobox 4
					GO:0045449	P	WOX4_ARATH	WUSCHEL-related homeobox 4
1606518_at	-2.64521	CB979608	gi|147853228|	TC58119	No hits found
1606572_at	-2.66364	CF371812	gi|123697254|	CF371812	No hits found
1606682_at	-2.01142	BQ796871	gi|147801406|	TC65216	No hits found
1606763_at	-2.41855	CB346041	gi|123667008|	TC67051	GO:0004553	F	Q8L868_ARATH	Putative beta-1,3-glucanase, putative
					GO:0005975	P	Q8L868_ARATH	Putative beta-1,3-glucanase, putative
1606793_at	-2.03941	CF606029	gi|123696946|	TC62621	GO:0000004	P	Q9LES0_ARATH	Hypothetical protein T8M16_210
1606868_at	-2.03409	CF214473	gi|123714549|	TC53224	No hits found
1606985_at	-4.16021	CF607458	gi|147810084|	TC67488	GO:0000004	P	Q9SII5_ARATH	Expressed protein
1607272_at	-2.48045	CF215703	gi|147862189|	TC70833	No hits found
1607524_at	-2.15514	CF372095	gi|123671696|	TC62603	No hits found
1607674_at	-2.64447	CD798066	gi|123704161|	TC54149	No hits found
1607792_at	-2.68535	CF214419	gi|123673855|	TC59012	GO:0003887	F	Q5N958_ORYSA	Putative DNA polymerase alpha catalytic subunit
					GO:0008408	F	Q5N958_ORYSA	Putative DNA polymerase alpha catalytic subunit
					GO:0005634	C	Q5N958_ORYSA	Putative DNA polymerase alpha catalytic subunit
					GO:0006260	P	Q5N958_ORYSA	Putative DNA polymerase alpha catalytic subunit
1607837_at	-3.10435	CB973483	gi|147781797|	TC56396	GO:0031225	C	FLA10_ARATH	Fasciclin-like arabinogalactan protein 10 precursor
					GO:0007155	P	FLA10_ARATH	Fasciclin-like arabinogalactan protein 10 precursor
1607943_at	-3.41812	CB971933	gi|147789542|	TC55300	GO:0005215	F	Q70AP5_RICCO	Aquaporin
					GO:0015288	F	Q70AP5_RICCO	Aquaporin
					GO:0016021	C	Q70AP5_RICCO	Aquaporin
					GO:0006810	P	Q70AP5_RICCO	Aquaporin
1607945_at	-3.19739	AF243475.1	gi|147794030|	TC62787	GO:0030570	F	PEL_ZINEL	Pectate lyase precursor
					GO:0016998	P	PEL_ZINEL	Pectate lyase precursor
1607952_at	-2.52789	CF372631	gi|147819358|	TC63896	No hits found
1608074_s_at	-2.14909	CF215793	gi|147836491|	TC62965	GO:0005576	C	Q84UT0_9ROSI	Expansin
					GO:0009664	P	Q84UT0_9ROSI	Expansin
1608152_at	-2.36288	CF414314	gi|123693722|	TC54701	No hits found
1608191_at	-6.23776	CD798831	gi|147799038|	TC60639	No hits found
1608305_at	-2.28343	CF415367	gi|147788614|	TC60263	No hits found
1608331_at	-2.62662	CF413813	gi|147766918|	TC58991	No hits found
1608383_at	-4.81736	CF372790	gi|123700758|	TC55531	No hits found
1608706_at	-2.36624	CF404110	gi|123704306|	CF404110	No hits found
1608756_at	-2.55056	BQ798436	gi|123716333|	TC59719	GO:0004650	F	Q84LI7_FRAAN	Polygalacturonase-like protein
					GO:0005975	P	Q84LI7_FRAAN	Polygalacturonase-like protein
1608799_at	-2.47746	BQ800204	gi|123674590|	TC58800	GO:0030599	F	Q96497_SILPR	Pectin methylesterase [Fragment]
					GO:0005618	C	Q96497_SILPR	Pectin methylesterase [Fragment]
					GO:0042545	P	Q96497_SILPR	Pectin methylesterase [Fragment]
1608862_at	-3.00521	CB340807	gi|147862088|	TC59525	GO:0004170	F	DUT_LYCES	Deoxyuridine 5'-triphosphate nucleotidohydrolase
					GO:0006220	P	DUT_LYCES	Deoxyuridine 5'-triphosphate nucleotidohydrolase
1608927_at	-2.43949	CF512418	gi|123656813|	TC53574	GO:0003677	F	Q6L500_ORYSA	Putative histone H2A
					GO:0000786	C	Q6L500_ORYSA	Putative histone H2A
					GO:0006334	P	Q6L500_ORYSA	Putative histone H2A
1609233_at	-2.14405	CF512410	gi|147811262|	TC54170	No hits found
1609506_at	-2.49773	AY043235.1	gi|123697401|	NP596365	GO:0004553	F	Q94B13_VITVI	Putative cellulase CEL2 [Fragment]
					GO:0005975	P	Q94B13_VITVI	Putative cellulase CEL2 [Fragment]
1609590_s_at	-3.12162	CB981725	gi|147774216|	TC64977	GO:0031225	C	O64696_ARATH	Hypothetical protein At2g34510
					GO:0000004	P	O64696_ARATH	Hypothetical protein At2g34510
1609652_s_at	-2.0963	CF215703	gi|147862189|	TC70833	No hits found
1609852_at	-2.48079	BQ794835	gi|147810588|	TC53570	GO:0000004	P	Q9FZH4_ARATH	F1O19.13 protein
1609979_at	-3.43864	BQ792476	gi|147810084|	TC67488	GO:0000004	P	Q9SII5_ARATH	Expressed protein
1610096_at	-2.51299	CF212486	gi|147842463|	TC64899	No hits found
1610123_at	-2.80083	CB009127	gi|123718820|	TC54911	GO:0015079	F	POT4_ARATH	Potassium transporter 4
					GO:0016020	C	POT4_ARATH	Potassium transporter 4
					GO:0006813	P	POT4_ARATH	Potassium transporter 4
1610263_at	-2.31704	CB346187	gi|123667008|	TC67051	GO:0004553	F	Q8L868_ARATH	Putative beta-1,3-glucanase, putative
					GO:0005975	P	Q8L868_ARATH	Putative beta-1,3-glucanase, putative
1610311_at	-2.43214	CF373485	gi|123671586|	TC52429	No hits found
1610422_at	-2.02562	CF215178	gi|123707246|	TC61622	GO:0005386	F	Q9SCU1_ARATH	Patellin-6
					GO:0006810	P	Q9SCU1_ARATH	Patellin-6
1610428_at	-2.49498	CD012983	gi|123667074|	CB007758	No hits found
1610607_at	-2.41964	CF371650	gi|147852320|	TC66111	GO:0009725	P	Q93WR4_PETHY|PubMed=14690507	Gip1-like protein
1610611_a_at	-2.62346	CF510926	gi|147859187|	TC58114	No hits found
1610628_at	-2.58596	CF213924	gi|123694989|	TC53537	GO:0005506	F	Q9ZRG6_SOYBN	Peroxidase [Fragment]
					GO:0004601	F	Q9ZRG6_SOYBN	Peroxidase [Fragment]
					GO:0006979	P	Q9ZRG6_SOYBN	Peroxidase [Fragment]
1610753_at	-2.01383	CF510754	gi|147842440|	TC58493	GO:0000004	P	Q6ZBZ8_ORYSA	Hypothetical protein P0493A04.32
1610756_at	-2.62455	CF604824	gi|147799149|	TC55088	No hits found
1610794_at	-2.25117	CB970276	gi|147811089|	TC57084	GO:0008757	F	SMT2_ARATH	24-methylenesterol C-methyltransferase 2
					GO:0016126	P	SMT2_ARATH	24-methylenesterol C-methyltransferase 2
1610854_at	-2.79485	BQ797704	gi|147789517|	TC54817	GO:0030337	F	PCNA_SOYBN	Proliferating cell nuclear antigen [Fragment]
					GO:0003677	F	PCNA_SOYBN	Proliferating cell nuclear antigen [Fragment]
					GO:0005660	C	PCNA_SOYBN	Proliferating cell nuclear antigen [Fragment]
					GO:0006275	P	PCNA_SOYBN	Proliferating cell nuclear antigen [Fragment]
1610902_at	-2.97692	BQ800284	gi|147797296|	BQ800284	No hits found
1611396_at	-2.18594	BQ800511	gi|147797554|	TC62900	No hits found
1611462_at	-3.06957	CF403264	gi|147822383|	CF403264	GO:0004842	F	Q9FII3_ARATH	Arm repeat containing protein
					GO:0005515	F	Q9FII3_ARATH	Arm repeat containing protein
					GO:0016567	P	Q9FII3_ARATH	Arm repeat containing protein
1611471_at	-2.23312	CF214980	gi|123680381|	TC52079	GO:0004672	F	Q8H811_ORYSA	Putative leucine-rich repeat transmembrane protein kinase
					GO:0005524	F	Q8H811_ORYSA	Putative leucine-rich repeat transmembrane protein kinase
					GO:0016021	C	Q8H811_ORYSA	Putative leucine-rich repeat transmembrane protein kinase
					GO:0006468	P	Q8H811_ORYSA	Putative leucine-rich repeat transmembrane protein kinase
1611473_at	-2.61561	CB340737	gi|123676687|	TC70896	GO:0000004	P	Q8GYS0_ARATH	Hypothetical protein At5g19190/T24G5_90
1611579_at	-2.53229	CF403165	gi|147863202|	TC67565	No hits found
1611657_at	-2.56707	CF208861	gi|147770657|	TC67832	GO:0006952	P	Q69VA2_ORYSA	Putative leucine rich repeat protein
1611934_at	-2.27568	CD717221	gi|123683220|	TC62662	No hits found
1612045_at	-2.58842	BQ800241	gi|123670032|	BQ800241	GO:0000004	P	Q8GY71_ARATH	Hypothetical protein At4g15450/dl3768w
1612070_at	-3.23052	CF413850	gi|147815108|	TC60817	No hits found
1612185_at	-2.18899	CB008768	gi|147772109|	TC57785	GO:0004553	F	Q9FJZ3_ARATH	Mannan endo-1,4-beta-mannosidase
					GO:0005975	P	Q9FJZ3_ARATH	Mannan endo-1,4-beta-mannosidase
1612253_at	-5.78639	CB970527	gi|123688833|	TC62108	No hits found
1612320_a_at	-2.68364	BE846422	gi|123679576|	TC57547	GO:0005525	F	TBA_PRUDU	Tubulin alpha chain
					GO:0005198	F	TBA_PRUDU	Tubulin alpha chain
					GO:0005874	C	TBA_PRUDU	Tubulin alpha chain
					GO:0007018	P	TBA_PRUDU	Tubulin alpha chain
					GO:0051258	P	TBA_PRUDU	Tubulin alpha chain
1612406_at	-2.01882	CB920857	gi|147770815|	TC60201	GO:0008168	F	O23292_ARATH	Ankyrin like protein
					GO:0016567	P	O23292_ARATH	Ankyrin like protein
1612536_s_at	-2.50503	BQ794806	gi|147777763|	TC64960	No hits found
1612573_at	-2.27752	CF415684	gi|123650419|	TC56731	GO:0003677	F	Q53WY3_ORYSA	Histone H3
					GO:0000786	C	Q53WY3_ORYSA	Histone H3
					GO:0006334	P	Q53WY3_ORYSA	Histone H3
1612739_at	-4.14452	BQ799113	gi|147775206|	TC68987	GO:0005452	F	Q9SQU8_ARATH	Boron transporter-like protein 1
					GO:0016021	C	Q9SQU8_ARATH	Boron transporter-like protein 1
					GO:0006820	P	Q9SQU8_ARATH	Boron transporter-like protein 1
1612756_at	-2.13118	CF207475	gi|123638045|	TC62843	GO:0005554	F	Q9M609_MALDO	Hypothetical protein
					GO:0008168	F	Q9M609_MALDO	Hypothetical protein
					GO:0000004	P	Q9M609_MALDO	Hypothetical protein
1612767_at	-2.60623	BQ795211	gi|123686255|	TC62699	GO:0016788	F	Q9LY84_ARATH	Putative early nodule-specific protein
					GO:0006629	P	Q9LY84_ARATH	Putative early nodule-specific protein
1612777_at	-2.82077	BQ796950	gi|147816022|	TC58110	No hits found
1612795_at	-3.169	CD797772	gi|123651554|	TC62919	No hits found
1612981_at	-2.34859	CF606611	gi|123648841|	TC66181	No hits found
1613041_at	-2.34894	CF373004	gi|147855174|	TC61904	GO:0003677	F	H4_SILLA	Histone H4
					GO:0000786	C	H4_SILLA	Histone H4
					GO:0006334	P	H4_SILLA	Histone H4
1613062_at	-2.55917	CF372388	gi|147852137|	TC58066	No hits found
1613076_at	-3.10377	CB970842	gi|147800358|	TC62637	GO:0003677	F	H4_SILLA	Histone H4
					GO:0000786	C	H4_SILLA	Histone H4
					GO:0006334	P	H4_SILLA	Histone H4
1613151_at	-2.59625	BQ800267	gi|123671186|	TC51921	GO:0000004	P	Q6T7D3_GOSBA	Fiber protein Fb34
1613169_at	-2.53306	CB971872	gi|123648809|	TC60236	No hits found
1613254_at	-2.59764	CF568816	gi|147774216|	TC64977	GO:0031225	C	O64696_ARATH	Hypothetical protein At2g34510
					GO:0000004	P	O64696_ARATH	Hypothetical protein At2g34510
1613368_at	-3.21452	CF211784	gi|147864479|	TC66383	GO:0000004	P	Q84YI9_ORYSA	Hypothetical protein OSJNBa0016N23.133
1613373_at	-2.87838	BM437091	gi|147865451|	TC55249	GO:0003779	F	Q8S0F0_ORYSA	Putative FH protein NFH2
					GO:0030036	P	Q8S0F0_ORYSA	Putative FH protein NFH2
1613509_at	-2.19309	CF372708	gi|147827005|	TC56582	GO:0005507	F	Q6NLD7_ARATH	At1g64640
					GO:0005489	F	Q6NLD7_ARATH	At1g64640
					GO:0006118	P	Q6NLD7_ARATH	At1g64640
1613520_at	-2.46972	CF372514	gi|147770839|	TC54445	GO:0016762	F	XTH8_ARATH	Probable xyloglucan endotransglucosylase/hydrolase protein 8 precursor
					GO:0004553	F	XTH8_ARATH	Probable xyloglucan endotransglucosylase/hydrolase protein 8 precursor
					GO:0048046	C	XTH8_ARATH	Probable xyloglucan endotransglucosylase/hydrolase protein 8 precursor
					GO:0005618	C	XTH8_ARATH	Probable xyloglucan endotransglucosylase/hydrolase protein 8 precursor
					GO:0006073	P	XTH8_ARATH	Probable xyloglucan endotransglucosylase/hydrolase protein 8 precursor
1613528_at	-4.23595	CF513262	gi|147795421|	TC66769	No hits found
1613666_at	-4.39237	CD720403	gi|123699062|	TC54500	GO:0008126	F	Q9SFF6_ARATH	Putative pectinacetylesterase
					GO:0045490	P	Q9SFF6_ARATH	Putative pectinacetylesterase
1613827_s_at	-3.23967	CF605160	gi|147798731|	TC66844	No hits found
1613834_at	-4.14245	BQ797196	gi|123699520|	TC55052	GO:0000004	P	Q9SFB1_ARATH	F17A17.37 protein
1613980_at	-4.41854	CB968799	gi|147777891|	TC60334	No hits found
1614219_at	-2.12035	CF413920	gi|147862760|	TC64516	No hits found
1614794_at	-2.00775	CF414317	gi|147844635|	TC59369	GO:0000004	P	O04394_LYCES	Dem protein
1614803_at	-2.14538	AY046416.1	gi|123678949|	TC70108	GO:0005199	F	Q40336_MEDSA	Proline-rich cell wall protein
					GO:0007047	P	Q40336_MEDSA	Proline-rich cell wall protein
1614834_at	-2.21499	BQ794614	gi|147788503|	TC51758	GO:0016020	C	Q84L25_VITVI	Vacuolar pyrophosphatase
					GO:0015992	P	Q84L25_VITVI	Vacuolar pyrophosphatase
					GO:0016462	F	Q84L25_VITVI	Vacuolar pyrophosphatase
1614951_at	-3.0285	CF414795	gi|147778650|	TC58489	GO:0000004	P	Q9FHM9_ARATH	Gb|AAD25141.1
1615198_at	-2.78533	CF209943	gi|147821902|	TC65883	GO:0004553	F	Q9LEC9_SOLTU	Alpha-glucosidase
					GO:0005975	P	Q9LEC9_SOLTU	Alpha-glucosidase
1615321_at	-2.83309	CF414063	gi|123664079|	TC60365	No hits found
1615746_at	-2.45557	CB970034	gi|123690198|	TC53433	GO:0004553	F	Q9FXI9_ARATH	F6F9.1 protein
					GO:0005975	P	Q9FXI9_ARATH	F6F9.1 protein
1615829_s_at	-5.37413	CF371656	gi|147789542|	TC55300	No hits found
1615968_at	-2.29805	CF204538.1	gi|123676297|		GO:0000004	P	Q8L7I6_ARATH	Hypothetical protein At2g31270/F16D14.11
1615971_a_at	-2.15787	CB980630	gi|147776563|	TC56003	No hits found
1615995_at	-3.18644	CF212592	gi|147802594|	CF212592	GO:0016762	F	Q9LLC2_ASPOF	Xyloglucan endotransglycosylase XET2
					GO:0004553	F	Q9LLC2_ASPOF	Xyloglucan endotransglycosylase XET2
					GO:0048046	C	Q9LLC2_ASPOF	Xyloglucan endotransglycosylase XET2
					GO:0005618	C	Q9LLC2_ASPOF	Xyloglucan endotransglycosylase XET2
					GO:0006073	P	Q9LLC2_ASPOF	Xyloglucan endotransglycosylase XET2
1616358_at	-2.17969	BQ798612	gi|147858398|	BQ798612	GO:0005516	F	MLO11_ARATH	MLO-like protein 11
					GO:0006952	P	MLO11_ARATH	MLO-like protein 11
1616361_at	-2.05939	CF208677	gi|123680381|	TC52079	No hits found
1616761_at	-3.24437	CF606556	gi|123697254|	TC64549	No hits found
1616815_at	-3.2023	BQ799679	gi|123699292|	TC55048	GO:0005525	F	TBB8_MAIZE	Tubulin beta-8 chain
					GO:0003924	F	TBB8_MAIZE	Tubulin beta-8 chain
					GO:0005198	F	TBB8_MAIZE	Tubulin beta-8 chain
					GO:0005874	C	TBB8_MAIZE	Tubulin beta-8 chain
					GO:0007018	P	TBB8_MAIZE	Tubulin beta-8 chain
					GO:0051258	P	TBB8_MAIZE	Tubulin beta-8 chain
1617247_at	-2.42899	CB973852	gi|123673855|	TC62874	No hits found
1617433_at	-2.13098	CD802035	gi|123690600|	TC56230	GO:0003993	F	Q9ZWC4_ARATH	F21M11.2 protein
					GO:0000004	P	Q9ZWC4_ARATH	F21M11.2 protein
1617440_at	-2.80608	CF373136	gi|147845842|	TC58415	No hits found
1617573_at	-2.15268	CF405014	gi|147766691|	TC57385	GO:0000004	P	Q9SUC9_ARATH	Hypothetical protein T13J8.210
1617719_at	-3.44884	CB975632	gi|147815607|	TC55314	GO:0047210	F	Q8VWN8_GOSHI	Reversibly glycosylated polypeptide
					GO:0009505	C	Q8VWN8_GOSHI	Reversibly glycosylated polypeptide
					GO:0042546	P	Q8VWN8_GOSHI	Reversibly glycosylated polypeptide
1617739_at	-4.18897	CB976948	gi|123706585|	TC56669	No hits found
1617881_at	-4.32289	CF208649	gi|123714460|	TC55527	No hits found
1617930_at	-2.0893	BQ794757	gi|147859487|	TC61818	No hits found
1618023_at	-3.2117	CF214261	gi|147774777|	TC51962	GO:0016021	F	Q9FIQ5_ARATH	Senescence-associated protein 5-like protein
					GO:0007568	P	Q9FIQ5_ARATH	Senescence-associated protein 5-like protein
1618413_at	-2.58754	BQ797853	gi|147809548|	TC63601	GO:0005525	F	TBA_PRUDU	Tubulin alpha chain
					GO:0005198	F	TBA_PRUDU	Tubulin alpha chain
					GO:0005874	C	TBA_PRUDU	Tubulin alpha chain
					GO:0007018	P	TBA_PRUDU	Tubulin alpha chain
					GO:0051258	P	TBA_PRUDU	Tubulin alpha chain
1618523_at	-2.45958	CF404892	gi|147852489|	TC60705	No hits found
1618533_at	-2.12401	CB970020	gi|147828621|	TC55782	GO:0005576	C	PR1_MEDTR	Pathogenesis-related protein PR-1 precursor
					GO:0006952	P	PR1_MEDTR	Pathogenesis-related protein PR-1 precursor
1618576_at	-4.93171	BQ800615	gi|147845565|	TC68391	No hits found
1618871_at	-3.49933	CF510551	gi|123691005|	TC55284	No hits found
1619167_at	-2.69741	CF606864	gi|123717182|	TC62643	GO:0005525	F	TBB8_MAIZE	Tubulin beta chain
					GO:0005198	F	TBB8_MAIZE	Tubulin beta chain
					GO:0005874	C	TBB8_MAIZE	Tubulin beta chain
					GO:0007018	P	TBB8_MAIZE	Tubulin beta chain
					GO:0051258	P	TBB8_MAIZE	Tubulin beta chain
1619276_at	-2.51953	CF606876	gi|123693722|	TC54701	No hits found
1619468_at	-8.96719	AY043232.1	gi|147768655|	TC53043	GO:0005618	C	Q94B16_VITVI	Pectin methylesterase PME1
					GO:0030599	F	Q94B16_VITVI	Pectin methylesterase PME1
					GO:0042545	P	Q94B16_VITVI	Pectin methylesterase PME1
1619522_at	-3.62996	AY043231.1	gi|147818152|	TC56838	GO:0004565	F	Q94B17_VITVI	Putative beta-galactosidase BG1
					GO:0005529	F	Q94B17_VITVI	Putative beta-galactosidase BG1
					GO:0009341	C	Q94B17_VITVI	Putative beta-galactosidase BG1
					GO:0005975	P	Q94B17_VITVI	Putative beta-galactosidase BG1
1619655_at	-5.0694	CF604767	gi|123671080|	TC56308	No hits found
1619659_s_at	-4.275	CF405842	gi|147845565|	TC68391	No hits found
1619687_at	-2.55389	CD798741	gi|147770875|	TC53941	No hits found
1620003_at	-3.82344	BQ796570	gi|123702727|	TC63269	GO:0016762	F	Q9ZRV1_FAGSY	Xyloglucan endotransglycosylase 1
					GO:0004553	F	Q9ZRV1_FAGSY	Xyloglucan endotransglycosylase 1
					GO:0048046	C	Q9ZRV1_FAGSY	Xyloglucan endotransglycosylase 1
					GO:0005618	C	Q9ZRV1_FAGSY	Xyloglucan endotransglycosylase 1
					GO:0006073	P	Q9ZRV1_FAGSY	Xyloglucan endotransglycosylase 1
1620039_at	-2.10953	BQ799593	gi|147766089|	TC59537	No hits found
1620096_at	-2.87273	CF372841	gi|147821439|	TC57673	GO:0016762	F	Q6R5L6_CAPAN	Xyloglucan endotransglycosylase/hydrolase 16 protein [Fragment]
					GO:0004553	F	Q6R5L6_CAPAN	Xyloglucan endotransglycosylase/hydrolase 16 protein [Fragment]
					GO:0048046	C	Q6R5L6_CAPAN	Xyloglucan endotransglycosylase/hydrolase 16 protein [Fragment]
					GO:0005618	C	Q6R5L6_CAPAN	Xyloglucan endotransglycosylase/hydrolase 16 protein [Fragment]
					GO:0006073	P	Q6R5L6_CAPAN	Xyloglucan endotransglycosylase/hydrolase 16 protein [Fragment]
1620212_at	-3.17044	BQ796545	gi|123711764|	TC64213	GO:0000074	P	Q75HV0_ORYSA	Hypothetical protein OSJNBb0092G21.15
1620332_at	-2.339	CF415733	gi|147862091|	TC59489	GO:0003677	F	Q53WY3_ORYSA	Histone H3
					GO:0000786	C	Q53WY3_ORYSA	Histone H3
					GO:0006334	P	Q53WY3_ORYSA	Histone H3
1620583_s_at	-2.98324	CF213679	gi|123713859|	TC52404	No hits found
1620840_at	-3.15406	CB968965	gi|147864215|	TC53122	GO:0009505	C	Q8LKJ8_GOSHI	Alpha-expansin precursor
					GO:0009664	P	Q8LKJ8_GOSHI	Alpha-expansin precursor
1620972_at	-2.09507	BQ793217	gi|147827568|	TC52634	GO:0005215	F	Q6DXT0_GOSHI	Putative permease
					GO:0016020	C	Q6DXT0_GOSHI	Putative permease
					GO:0006810	P	Q6DXT0_GOSHI	Putative permease
1621015_at	-2.01764	CF205809.1	gi|147809548|	TC65238	GO:0005525	F	Q8H6M1_GOSHI	Alpha-tubulin 1 [Fragment]
					GO:0005198	F	Q8H6M1_GOSHI	Alpha-tubulin 1 [Fragment]
					GO:0005874	C	Q8H6M1_GOSHI	Alpha-tubulin 1 [Fragment]
					GO:0007018	P	Q8H6M1_GOSHI	Alpha-tubulin 1 [Fragment]
					GO:0051258	P	Q8H6M1_GOSHI	Alpha-tubulin 1 [Fragment]
1621027_a_at	-2.29549	CF215422	gi|123678768|	TC60153	GO:0000004	P	Q9ZQ71_ARATH	Expressed protein
1621051_at	-2.33483	CK136957.1	gi|147789908|	CN006197	GO:0047893	F	UFOG2_MANES	Flavonol 3-O-glucosyltransferase 2 [Fragment]
					GO:0009718	P	UFOG2_MANES	Flavonol 3-O-glucosyltransferase 2 [Fragment]
1621126_at	-2.34259	CF510926	gi|147859187|	TC58114	No hits found
1621481_at	-2.27415	BQ798211	gi|123714929|	TC67363	No hits found
1621799_at	-2.48598	CF405317	gi|147776495|	TC70955	No hits found
1621892_a_at	-2.16429	BQ799195	gi|123690600|	TC66604	GO:0003993	F	Q9ZWC4_ARATH	F21M11.2 protein
					GO:0000004	P	Q9ZWC4_ARATH	F21M11.2 protein
1622038_at	-2.33955	CB005431	gi|147843397|	TC57656	GO:0000004	P	Q6I5B9_ORYSA	Hypothetical protein OSJNBb0067H15.12
1622043_at	-4.13696	CF211984	gi|147770211|	TC56717	No hits found
1622108_at	-3.04577	CF405863	gi|123652209|	TC56579	No hits found
1622440_at	-2.52897	CF372331	gi|147855131|	TC64779	GO:0003677	F	Q53WY3_ORYSA	Histone H3
					GO:0000786	C	Q53WY3_ORYSA	Histone H3
					GO:0006334	P	Q53WY3_ORYSA	Histone H3
1622466_at	-2.37393	CF414356	gi|123717182|	TC62809	GO:0005525	F	TBB8_MAIZE	Tubulin beta-8 chain
					GO:0003924	F	TBB8_MAIZE	Tubulin beta-8 chain
					GO:0005198	F	TBB8_MAIZE	Tubulin beta-8 chain
					GO:0005874	C	TBB8_MAIZE	Tubulin beta-8 chain
					GO:0007018	P	TBB8_MAIZE	Tubulin beta-8 chain
1622591_at	-2.20498	CB981129	gi|123645037|	TC70200	GO:0005507	F	SKU5_ARATH	Putative monocopper oxidase precursor
					GO:0016491	F	SKU5_ARATH	Putative monocopper oxidase precursor
					GO:0031225	C	SKU5_ARATH	Putative monocopper oxidase precursor
					GO:0009828	P	SKU5_ARATH	Putative monocopper oxidase precursor
1622669_at	-3.80631	CF214219	gi|123678833|	TC65356	No hits found
1622721_at	-2.39499	CF214391	gi|123714549|	TC58534	GO:0000004	P	Q6NLR2_ARATH	At1g64650
1622723_at	-2.14016	CB982750	gi|123682834|	TC56454	GO:0000004	P	Q9FI03_ARATH	Similarity to harpin-induced protein
1622737_at	-2.33123	CF512321	gi|147832883|	TC64405	GO:0003677	F	H2B_GOSHI	Histone H2B
					GO:0000786	C	H2B_GOSHI	Histone H2B
					GO:0006334	P	H2B_GOSHI	Histone H2B
1622770_at	-3.61429	CF209970	gi|147821653|	TC66250	No hits found
1622822_at	-6.65029	CF519123	gi|147778785|	TC66009	GO:0015288	F	Q70AP5_RICCO	Aquaporin
					GO:0016021	F	Q5DVT4_MIMPU	Tonoplast intrinsic protein 1;1
					GO:0006810	P	Q5DVT4_MIMPU	Tonoplast intrinsic protein 1;1
1622891_at	-2.29114	CF372753	gi|123686683|	TC55276	No hits found
