# Supplementary material for: Grapevine cell early activation of specific responses to DIMEB, a resveratrol elicitor
Source: BMC Genomics. 2009 Aug 6;10:363. doi: 10.1186/1471-2164-10-363 (PMC2743712; doi:10.1186/1471-2164-10-363)
Supplement: Additional file 5 — Real-time RT-PCR validation of a set of genes identified in the SSH experiment or in the microarray experiment. ClusterID or AffyID, description, RT-PCR relative expression value (treated vs. control) and sequences of forward and reverse primers are reported for each experiment. RT-PCR data for SSH validation are expressed as means ± SE of three technical replicates, while RT-PCR data for microarray validation are expressed as means ± SE of three biological replicates. [file 1471-2164-10-363-S5.xls]

## Sheet: Foglio1
SSH experiment (2 h)
Cluster ID	Description	Real-time RT-PCR (ratio)	SSH	Forward primer	Reverse primer
CLU011	Cytochrome P450	2.53± 0.23	up	5’-TTCGGGGGCAGCACTTTCAA-3’	5’-CCCAATCAAAGCAATGAACAA-3’
CLU023	Stilbene synthase 1	4.46± 0.40	up	5’-AACGACCACTCTTCCAACTT-3’	5’-AGTTCCAATCGCTAATACCAA-3’
CLU024	trans-cinnamate 4-monooxygenase	5.13± 0.46	up	5’-TATGACATTCCTGCTGAGAG-3’	5’-GTACCTGAAGTCATTGCCAT-3’
CLU041	Photoassimilate-responsive protein PAR-1b-like protein	1.56±0.14	up	5’-TACCACAACTGCCCCAACATT-3’	5’-AAACACACCTTCTCCAGCGG-3’
CLU051	Pectinesterase-2 precursor	4.01±0.36	up	5’-CCTAACCAGATAAACCCTAATC-3’	5’-TGATTTCACGTCTTCCGACTT-3’
CLU052	Serine/threonine protein kinase isolog	1.52±0.14	up	5’-ACTGGCTCAATCTGGTTCAA-3’	5’-ACAGTGCTCCCATCTGCTAA-3’
CLU071	AP2 domain transcription factor-like )	1.29±0.11	up	5’-GGTTCAAAGGCACCAAGGCTA-3’	5’-ACGGAGGAGGAAGAGGCGGA-3’
CLU083	3-Deoxy-D-arabino-heptulosonate 7-phosphate synthase precursor	4.37±0.39	up	5’-GCGGAGAGTTTCAAGGAGTT-3'	5’-CCTCAAATGGATCGGACCTA-3’
CLU088	Chitinase (Class II)	4.07±0.36	up	5’-CTCTTTGGTTTTGGATGACTG-3’	5’-AACCTGCTGTCCTATTGGCT-3’
CLU119	Pleiotropic drug resistance protein 12	3.97±0.36	up	5’-CAACGGCAACGGAATGAGTA-3’	5’-GTCACTCCTTGCTCCTTCAT-3’
CLU123	Peroxiredoxin	1.42±0.13	up	5’-AGTTCCTGGCTGATGGCTCA-3’	5’-GTCATCCACCAAGAGGGCAA-3’
CLU127	Glucosyltransferase-10	2.08±0.19	up	5’-GCTTTCATTGCTCACTTCTGT-3’	5’-ATGAGTATTGGCTGTTGGCA-3’
Microarray experiment (6 h)
AffyID	Description	Real-time RT-PCR (ratio)	Microarray	Forward primer	Reverse primer
1610850_at	Stilbene synthase 1	4.41±0.92	2.71	5’-AACGACCACTCTTCCAACTT-3’	5’-AGTTCCAATCGCTAATACCAA-3’
1611211_at	3-deoxy-d-arabino-heptulosonate 7-phosphate synthase precursor	3.2±0.17	4.84	5’-CACCAACCATCTTCTTCTCT-3’	5’-GAGGCTTATCGACAACCACA-3’
1613113_at	Phenylalanine ammonia lyase	2.04±0.34	6.14	5’-CACAAGAATAGACTACGAGAA-3’	5’-CCATTCCACTCCTTCAAACA-3’
1618413_at	Tubulin alpha chain	-2.57±0.52	-2.59	5’-CTGTTGTTCCTGGTGGTGAT-3’	5’-AGGCACGCTTGGCATACATA-3’
1620003_at	Xyloglucan endotransglycosylase 1	-3.94±1.05	-3.82	5’-TGACTGGGCAACAAGAGGTG-3’	5’-GGAGGTAGAAGATGGAGAGTT-3’
